# Supplementary material for: NSMCE2, a novel super-enhancer-regulated gene, is linked to poor prognosis and therapy resistance in breast cancer
Source: BMC Cancer. 2022 Oct 12;22:1056. doi: 10.1186/s12885-022-10157-7 (PMC9555101; doi:10.1186/s12885-022-10157-7)
Supplement: Supplementary file 1 — Additional file 1. [file 12885_2022_10157_MOESM1_ESM.xlsx]

## Sheet: WIM16_H3K27ac_unionpeaks_AllEnh
REGION_ID	CHROM	START	STOP	NUM_LOCI	CONSTITUENT_SIZE	OVERLAP_GENES	PROXIMAL_GENES	CLOSEST_GENE	enhancerRank	isSuper	XXX
3_2560_lociStitched	chr1	94001595	94172536	3	161286	NM_001024948,NM_003567,NR_034091		NR_034091	1	1	LOC100129046
48977	chr8	96030340	96131248	48977	100909	NR_036105,NR_037484,NM_152416	NM_024613	NR_036105	2	1	MIR3150
5_48861_lociStitched	chr8	80935919	81088475	5	149618	NM_014018,NM_001025252,NM_005079	NM_001025253	NM_001025252	3	1	TPD52
11_28226_lociStitched	chr2	112042482	112283339	11	204772	NR_024373,NR_015395		NR_024373	4	1	LOC541471
8_27835_lociStitched	chr2	87735804	87965550	8	189975	NR_024204		NR_024204	5	1	NCRNA00152
36_22265_lociStitched	chr17	55334345	55756723	36	351134	NM_138962,NM_170721		NM_170721	6	1	MSI2
1_48779_lociStitched	chr8	67411074	67475911	1	64838	NM_152765,NM_001144755	NM_001080416	NM_152765	7	1	C8orf46
9_50012_lociStitched	chr9	37902260	38090566	9	179206	NM_003028,NR_024872,NM_033412		NM_003028	8	1	SHB
13_33399_lociStitched	chr22	36673092	36883847	13	205827	NM_002473,NM_024955,NM_012473,NM_001102371	NM_145637,NM_001136540,NM_030882,NM_003753	NM_002473	9	1	MYH9
43_31793_lociStitched	chr20	52175981	52535184	43	244547	NM_006526,NR_002189		NR_002189	10	1	SUMO1P1
24_15655_lociStitched	chr14	68909537	69185489	24	207280	NM_133509,NM_002877,NM_133510		NM_004926	11	1	ZFP36L1
36_11688_lociStitched	chr12	50896801	51185975	36	240495	NM_173602,NM_005171		NM_005171	12	1	ATF1
25_44059_lociStitched	chr6	42163956	42429478	25	233623	NM_018141,NM_033502	NM_002098,NM_000409	NM_018141	13	1	MRPS10
28_18370_lociStitched	chr15	99191714	99501844	28	245787	NM_000875	NM_001167902,NM_001102612	NM_000875	14	1	IGF1R
11_31504_lociStitched	chr20	45809231	46026740	11	204416	NM_172110,NM_183048,NR_024594	NM_012408	NR_024594	15	1	LOC100131496
38_32156_lociStitched	chr21	27251093	27547516	38	241337	NM_000484		NM_000484	16	1	APP
38_35709_lociStitched	chr3	71011321	71324242	38	254838	NM_032682,NM_001012505		NR_031697	17	1	MIR1284
12_37389_lociStitched	chr3	193745626	193955761	12	194232	NM_005524	NR_033944	NM_005524	18	1	HES1
7_48627_lociStitched	chr8	42290557	42416610	7	112432	NM_001135674,NM_138436,NM_006749,NM_001135676,NM_001135675	NM_001135694	NM_001135676	19	1	C8orf40
38219	chr4	40542762	40639469	38219	96708	NM_001098634	NM_019027	NM_001098634	20	1	RBM47
31681	chr20	48826270	48951771	31681	125502	NR_034124	NM_005194	NR_034124	21	1	LOC284751
6_32603_lociStitched	chr21	44713856	44858638	6	141479		NR_026960,NR_026863	NR_026960	22	1	C21orf125
15_42939_lociStitched	chr6	7100030	7285942	15	172262	NM_001168344,NM_003144,NM_001003699	NM_001003698	NM_001003699	23	1	RREB1
8_16131_lociStitched	chr14	91711358	91887853	8	174573	NM_003485,NM_001080414	NM_001177676	NM_003485	24	1	GPR68
4_2983_lociStitched	chr1	117646056	117781995	4	126507	NM_024626,NM_025188	NM_003594,NR_030640,NM_001145635	NM_024626	25	1	VTCN1
38217	chr4	40425501	40531893	38217	106393	NM_001098634,NM_019027		NM_019027	26	1	RBM47
8_16252_lociStitched	chr14	95649173	95832101	8	171037	NM_024734	NM_001195573,NR_036131,NM_030621,NR_015415,NR_026779,NM_177438	NM_024734	27	1	CLMN
10_6669_lociStitched	chr10	79550983	79714338	10	156646	NR_024585,NM_004747		NM_004747	28	1	DLG5
1_49135_lociStitched	chr8	116608900	116684004	1	75105	NM_014112		NM_014112	29	1	TRPS1
23_23389_lociStitched	chr18	13351149	13631459	23	227228	NM_001003675,NM_181482,NM_004338	NM_001003674	NM_001003675	30	1	C18orf1
26_40121_lociStitched	chr5	14140309	14382279	26	193497	NM_007118		NM_007118	31	1	TRIO
20_6242_lociStitched	chr10	63655187	63876650	20	198833	NM_032199		NM_032199	32	1	ARID5B
5_35594_lociStitched	chr3	66420795	66553097	5	128789	NM_015541,NM_173471,NR_028475		NM_015541	33	1	LRIG1
31_38599_lociStitched	chr4	77430354	77703589	31	212478	NM_020859		NM_020859	34	1	SHROOM3
8_4871_lociStitched	chr1	235088126	235192375	8	98043			NR_002956	35	1	SNORA14B
10_31707_lociStitched	chr20	49324145	49497344	10	159941	NM_001010974		NM_001010974	36	1	BCAS4
20_3610_lociStitched	chr1	164526507	164763188	20	185812	NM_002585		NM_002585	37	1	PBX1
17_26918_lociStitched	chr2	43350714	43579257	17	198082	NM_001083953,NR_027251,NM_006887,NM_022065		NR_027251	38	1	LOC100129726
15_34110_lociStitched	chr3	4719823	4897177	15	165016	NM_001168272,NR_004428		NR_004428	39	1	EGOT
11_7332_lociStitched	chr10	112111848	112292892	11	154466	NM_004419	NM_005445,NM_005871	NM_004419	40	1	DUSP5
32_13504_lociStitched	chr12	125145376	125443572	32	234763	NM_021009,NM_001082959,NM_032656	NM_080626	NM_001082959	41	1	SCARB1
11_42813_lociStitched	chr6	3258621	3473411	11	190437	NM_021945,NM_001135750,NM_001128592,NM_015482	NM_178012,NM_001128591	NM_021945	42	1	SLC22A23
26_15972_lociStitched	chr14	77367144	77593876	26	208254	NM_033426,NM_024496		NM_024496	43	1	C14orf4
16_23271_lociStitched	chr18	9703409	9873242	16	146725	NM_006868	NM_001098529,NM_003574	NM_006868	44	1	RAB31
3_2564_lociStitched	chr1	94192765	94317506	3	109292	NR_030621	NM_003567,NM_014597	NR_030621	45	1	MIR760
35_20214_lociStitched	chr16	81478552	81743640	35	237732	NM_030629,NM_198390		NM_030629	46	1	CMIP
30_50809_lociStitched	chr9	112005471	112301546	30	238881	NM_001145368,NM_018424,NM_001145371,NR_026918,NM_001145369,NM_019114		NR_026918	47	1	PTPN3
4_18261_lociStitched	chr15	90538499	90650751	4	110549	NM_198526,NM_002168		NM_198526	48	1	ZNF710
23_35744_lociStitched	chr3	71436810	71639344	23	171969	NR_031697,NM_032682,NM_001012505		NR_031697	49	1	MIR1284
2_49243_lociStitched	chr8	124509094	124640469	2	131285	NM_058229,NM_148177	NM_001081675	NM_058229	50	1	FBXO32
11_45948_lociStitched	chr7	2726539	2919257	11	157807	NM_007353,NM_133463		NM_007353	51	1	GNA12
18_45475_lociStitched	chr6	152122519	152297803	18	159808	NM_001122741,NM_000125,NM_001122742,NM_001122740		NM_000125	52	1	ESR1
14_16283_lociStitched	chr14	96503421	96706881	14	180386	NM_000623,NR_023938	NM_000710	NM_000623	53	1	BDKRB2
16_23497_lociStitched	chr18	20771772	20964253	16	172122	NM_001100619,NR_023359,NM_138375,NM_032933		NM_138375	54	1	CABLES1
29_439_lociStitched	chr1	10645558	10888997	29	193106	NM_004565		NM_004565	55	1	PEX14
14_51455_lociStitched	chr9	132075145	132271823	14	164930	NM_001012715		NM_001012715	56	1	C9orf106
7_32577_lociStitched	chr21	43867108	44007649	7	107780	NM_018961,NM_018964,NM_080860	NM_001001895	NM_018964	57	1	SLC37A1
4_30251_lociStitched	chr2	235854099	235966188	4	110409	NM_014521		NM_014521	58	1	SH3BP4
14_13488_lociStitched	chr12	124892982	125128818	14	197475	NM_006312	NM_001077261	NM_006312	59	1	NCOR2
32_40236_lociStitched	chr5	32088898	32335346	32	193277	NM_022130,NM_001040446,NM_178140		NM_022130	60	1	GOLPH3
7_31910_lociStitched	chr20	56226740	56397194	7	156350	NM_199171,NM_020182,NM_199170	NM_001160417,NM_199169	NM_199171	61	1	PMEPA1
33764	chr22	43264341	43376661	33764	112321	NM_001184971,NM_001184970,NM_007229	NM_001142293	NM_007229	62	1	PACSIN2
28_45354_lociStitched	chr6	148651668	148870818	28	182433	NM_015278		NM_015278	63	1	SASH1
10_8929_lociStitched	chr11	47985673	48134735	10	143518	NM_001098503,NM_002843		NM_001098503	64	1	PTPRJ
20_9623_lociStitched	chr11	70776761	71017416	20	189919	NM_012309		NM_012309	65	1	SHANK2
8_42426_lociStitched	chr5	172056745	172236962	8	168036	NM_001142651	NM_001031711	NM_001142651	66	1	NEURL1B
7_30933_lociStitched	chr20	30247245	30348221	7	87436	NM_012112,NM_001191	NM_032609	NM_001191	67	1	BCL2L1
9_30208_lociStitched	chr2	234254830	234400583	9	139737	NM_018218,NM_000541,NM_003648,NM_152879		NM_003648	68	1	DGKD
15_8357_lociStitched	chr11	12087657	12313995	15	168135	NM_032867,NM_014632		NM_014632	69	1	MICAL2
11840	chr12	54356368	54442979	11840	86612	NR_029617,NM_018953,NR_003084,NR_030753,NM_014620,NM_153693,NR_003716,NM_006897,NM_014212,NM_022658,NM_004503,NM_017409	NM_173860,NM_017410,NM_153633,NR_026655	NM_022658	70	1	HOXC8
6_51119_lociStitched	chr9	124392991	124549707	6	147122	NM_138709,NM_032552		NM_138709	71	1	DAB2IP
16_11035_lociStitched	chr12	11800141	11959759	16	142244	NM_001987		NM_001987	72	1	ETV6
22_18741_lociStitched	chr16	3995195	4232541	22	190080	NM_001116		NM_001116	73	1	ADCY9
4_46953_lociStitched	chr7	70156475	70263545	4	105576	NM_001127231,NM_015570		NM_015570	74	1	AUTS2
16817	chr15	41054709	41125963	16817	71255	NM_001077268,NM_005258,NM_001130448,NM_018163,NM_001130143	NM_001032367,NM_003710,NM_133639,NM_018145	NM_001077268	75	1	ZFYVE19
12_4169_lociStitched	chr1	204441544	204625183	12	149156	NM_002646,NM_201630,NM_002393,NM_006338		NM_002393	76	1	MDM4
18_42333_lociStitched	chr5	167694049	167893193	18	160361	NM_001161661	NM_002887	NM_001161661	77	1	WWC1
4_43809_lociStitched	chr6	35306390	35397858	4	79784	NM_177435,NM_001171818	NM_022047,NM_021922,NM_007104	NM_177435	78	1	PPARD
19_32426_lociStitched	chr21	38729017	38944503	19	154396	NM_001396,NM_101395,NM_130436,NM_130438		NM_001396	79	1	DYRK1A
16_39366_lociStitched	chr4	141521465	141683807	16	140054	NM_015130		NM_015130	80	1	TBC1D9
8_11566_lociStitched	chr12	48187001	48305810	8	109501	NM_001098416,NM_000376	NM_006105,NM_001098532,NM_017842,NM_001098531	NM_001098416	81	1	HDAC7
3_3796_lociStitched	chr1	175110013	175200283	3	78891	NM_001162893,NM_014656	NM_001162895	NM_014656	82	1	KIAA0040
25_38748_lociStitched	chr4	87846910	88056065	25	160597	NM_001166693,NM_005935	NM_144645	NM_005935	83	1	AFF1
2_4546_lociStitched	chr1	223882253	223969558	2	86113	NM_001031685,NM_001146068,NM_001748	NM_001143962	NM_001748	84	1	CAPN2
5_48816_lociStitched	chr8	71159276	71262057	5	78318	NM_006540		NM_006540	85	1	NCOA2
23_15619_lociStitched	chr14	68594497	68790969	23	131169	NM_133509,NM_002877,NM_133510		NM_133509	86	1	RAD51L1
8_23492_lociStitched	chr18	20607392	20754812	8	124944	NM_001100619,NR_023359,NM_138375		NR_023359	87	1	CABLES1
19_16192_lociStitched	chr14	93397187	93604586	19	183686	NM_001142594,NR_002808,NM_001142593	NM_022151,NM_001098621,NM_015676	NR_002808	88	1	ITPK1-AS1
15_45885_lociStitched	chr7	806732	962498	15	140986	NM_017802,NM_001130965,NM_001171946,NM_001171945,NM_006869,NM_001171944	NM_001164760,NM_001164758	NM_001130965	89	1	SUN1
8_6924_lociStitched	chr10	95131608	95258759	8	101697	NM_001127182,NM_133337,NM_018131	NM_013451	NM_133337	90	1	MYOF
10_38267_lociStitched	chr4	41097193	41224286	10	111531	NM_001166050		NM_001166050	91	1	APBB2
11_15716_lociStitched	chr14	70069311	70207906	11	120034	NM_014734	NM_001039465,NR_024630,NR_029378,NM_006925	NM_014734	92	1	KIAA0247
7_48539_lociStitched	chr8	37882144	37998897	7	89064	NM_001105214,NM_004095,NM_004674	NM_000349,NM_004874,NM_014462	NM_004674	93	1	ASH2L
5_51559_lociStitched	chr9	134221759	134347645	5	116292	NM_013318	NR_002914,NR_003050,NM_001077365	NM_013318	94	1	BAT2L1
6_32339_lociStitched	chr21	37482708	37612954	6	113401	NM_001236,NM_005128	NM_001757,NM_017438	NM_005128	95	1	DOPEY2
8_15078_lociStitched	chr14	35759647	35883415	8	110653	NM_020529,NM_002791		NM_020529	96	1	NFKBIA
8_18990_lociStitched	chr16	14378595	14490385	8	87792	NR_030177,NR_029854		NR_029854	97	1	MIR365-1
8_6711_lociStitched	chr10	80958150	81121092	8	148734	NM_020338,NM_005729		NM_005729	98	1	PPIF
9_10635_lociStitched	chr11	130302134	130434708	9	108371	NM_139055	NM_007037	NM_139055	99	1	ADAMTS15
3_26378_lociStitched	chr2	20363597	20450116	3	83993	NM_002997,NM_015317,NM_001006946		NM_002997	100	1	SDC1
16_32608_lociStitched	chr21	44947542	45100909	16	126031	NM_007031,NM_015056	NM_003681,NR_026863	NM_007031	101	1	HSF2BP
2_48613_lociStitched	chr8	41415958	41483465	2	66827	NM_178819	NM_032336,NR_030161,NM_152568,NM_001142445	NM_178819	102	1	AGPAT6
10_26603_lociStitched	chr2	28538371	28698841	10	134085	NM_199193,NM_004899,NM_005253	NM_001170585	NM_005253	103	1	FOSL2
5_36238_lociStitched	chr3	124509151	124622553	5	108294	NM_002213	NM_033049	NM_002213	104	1	ITGB5
12_1852_lociStitched	chr1	43387709	43540953	12	140753	NR_033967,NM_006516		NM_006516	105	1	SLC2A1
48978	chr8	96131450	96185572	48978	54123	NM_024613	NR_037484,NR_036105	NM_024613	106	1	PLEKHF2
2_45982_lociStitched	chr7	5418413	5492685	2	72268	NM_001080495	NR_030318	NM_001080495	107	1	TNRC18
15_12839_lociStitched	chr12	110680876	110843525	15	131831	NM_001681,NM_001137664,NM_016238	NM_005719,NM_001135765	NM_001681	108	1	ATP2A2
3_4653_lociStitched	chr1	226837427	226929562	3	91484	NM_002221		NM_002221	109	1	ITPKB
2_49348_lociStitched	chr8	141416028	141485267	2	61509	NM_001160372,NM_031466	NM_017444,NR_023360	NM_001160372	110	1	TRAPPC9
14_43078_lociStitched	chr6	13353392	13492283	14	127421	NM_033069,NM_018988	NM_001143964	NM_033069	111	1	C6orf114
4_49049_lociStitched	chr8	101893420	101972335	4	75046	NM_001135699,NM_145690,NM_003406,NM_001135700,NM_001135702		NM_001135702	112	1	YWHAZ
2_4236_lociStitched	chr1	206843268	206916831	2	70796	NM_032960	NM_001004023,NM_004759,NM_000572	NM_032960	113	1	MAPKAPK2
9_8826_lociStitched	chr11	46262003	46389189	9	122282	NM_201533,NM_001105540,NM_003646,NM_201532,NM_052854	NM_001199266	NM_052854	114	1	CREB3L1
11_29761_lociStitched	chr2	217350862	217506384	11	126678	NM_000998,NM_000597		NM_000998	115	1	RPL37A
32236	chr21	33705322	33767849	32236	62528	NM_014825,NR_026845,NR_002996	NM_178817,NM_058187	NR_002996	116	1	SNORA80
18250	chr15	90333207	90396834	18250	63628	NM_001199058,NM_001150,NR_023361	NM_001039958,NM_018670,NM_005829	NM_001150	117	1	ANPEP
3_48955_lociStitched	chr8	94910244	94976097	3	65118	NM_001161780,NM_018444,NM_001161781,NM_001161779,NM_001161778		NM_001161778	118	1	PDP1
27_20368_lociStitched	chr16	85465534	85660334	27	156064	NM_001134473,NM_014615		NM_001134473	119	1	KIAA0182
7_51341_lociStitched	chr9	130247553	130376536	7	100195	NM_003165,NM_138361,NM_001035534,NM_001190723,NM_001005374,NM_022833	NM_001005373,NM_000976,NR_002449,NM_001032221	NM_022833	120	1	FAM129B
18_31762_lociStitched	chr20	50210011	50387631	18	133960	NM_006045	NM_001136021,NM_020436	NM_006045	121	1	ATP9A
51363	chr9	130676497	130757978	51363	81482	NM_001035254,NM_173492,NM_203305,NM_001135219,NM_003863,NM_175039	NM_000476,NM_013443	NM_203305	122	1	FAM102A
11_3843_lociStitched	chr1	178970222	179111556	11	102134	NM_022371,NM_001168238,NM_001168239,NM_001136001,NM_014864	NM_001136000	NM_022371	123	1	TOR3A
3132	chr1	149799255	149837690	3132	38436	NR_036461,NM_001005464,NM_001034077,NM_001040874	NM_001161334,NM_016074,NM_001123375,NM_003528,NM_175065,NM_003517	NR_036461	124	1	HIST2H2BC
30_47044_lociStitched	chr7	73863407	74104776	30	146367	NM_005685	NM_001199207	NM_005685	125	1	GTF2IRD1
24_49652_lociStitched	chr9	14154012	14354350	24	125463	NM_001190737		NM_001190737	126	1	NFIB
18_27990_lociStitched	chr2	99301940	99467514	18	132658	NM_207362,NM_012214	NM_001160154	NM_012214	127	1	MGAT4A
7_29738_lociStitched	chr2	216780836	216891067	7	91690	NM_018000		NM_018000	128	1	MREG
7354	chr10	112557062	112616208	7354	59147	NM_001134363	NR_026932,NM_014456	NR_026932	129	1	LOC282997
29_6604_lociStitched	chr10	76579451	76787046	29	141728	NM_012330	NM_001003892	NM_012330	130	1	MYST4
1_25282_lociStitched	chr19	40891817	40975771	1	83955	NM_020971,NM_203344,NM_000713,NM_013376,NM_144685,NM_013368,NM_181882	NM_020956,NM_001031696,NM_178830	NM_013376	131	1	SERTAD1
21_27647_lociStitched	chr2	74147597	74329699	21	151792	NM_080918,NM_144993	NM_001615,NM_080916,NM_001035505	NM_144993	132	1	TET3
10_22288_lociStitched	chr17	55907759	56037719	10	115398	NM_017949,NM_016070	NM_007146,NM_001078166	NM_017949	133	1	CUEDC1
6_4945_lociStitched	chr1	236623537	236717734	6	87953	NM_201545,NR_034040,NM_080738,NM_201544,NM_018072,NM_006499,NM_145861		NM_201545	134	1	LGALS8
17591	chr15	67364373	67451622	17591	87250	NM_001145102,NM_001145103,NM_005902	NM_001145104	NM_001145102	135	1	SMAD3
10882	chr12	6301333	6354175	10882	52843	NM_001769		NM_001769	136	1	CD9
17_17739_lociStitched	chr15	71536686	71717117	17	142348	NM_024817		NM_024817	137	1	THSD4
5_3474_lociStitched	chr1	156423619	156505912	5	79455	NM_178229,NM_005920	NR_029691,NM_001105669	NM_005920	138	1	MEF2D
15_4589_lociStitched	chr1	224543466	224648799	15	92009	NM_014184,NM_025160	NM_002533,NM_001115113	NM_025160	139	1	WDR26
2_25297_lociStitched	chr19	41396274	41470960	2	73082	NR_001278	NM_000762,NM_000764,NM_000767	NR_001278	140	1	CYP2B7P1
4632	chr1	226045634	226113599	4632	67966	NM_013328,NM_020997,NM_014698	NM_001136018,NM_000120,NM_001172425	NM_020997	141	1	LEFTY1
3_41909_lociStitched	chr5	139008164	139091490	3	81849	NM_016463		NM_016463	142	1	CXXC5
7_34908_lociStitched	chr3	45931995	46039625	7	92191	NM_006564,NM_024513,NM_031200	NM_020347,NM_006641	NM_006564	143	1	CXCR6
3_8689_lociStitched	chr11	34638197	34703923	3	61741	NM_012153		NM_012153	144	1	EHF
18_40338_lociStitched	chr5	35072262	35248230	18	110669	NM_000949		NM_000949	145	1	PRLR
11_28346_lociStitched	chr2	119929112	120078205	11	130867	NM_018234,NM_001017927	NM_001079863,NM_001008410,NM_001178041,NM_001079862,NM_001178017	NM_018234	146	1	STEAP3
8_6737_lociStitched	chr10	82165641	82276765	8	101809	NM_032333,NM_001128309,NR_024572	NM_138812,NM_207372,NM_032372,NM_001145719	NM_001128309	147	1	TSPAN14
10_19048_lociStitched	chr16	16157083	16309471	10	124011	NM_019862,NM_001171	NM_001079528	NM_001171	148	1	ABCC6
7_16116_lociStitched	chr14	91547998	91650886	7	88514	NM_001102367,NM_024952,NR_003709	NM_001102366,NM_004755	NR_003709	149	1	SNORA11B
7_35544_lociStitched	chr3	64116143	64256487	7	114397	NM_198859	NR_033978	NM_198859	150	1	PRICKLE2
28_12520_lociStitched	chr12	96012858	96209671	28	128369	NM_021229	NM_003095	NM_021229	151	1	NTN4
4_4923_lociStitched	chr1	236025024	236119884	4	88177	NM_000081		NM_000081	152	1	LYST
7_3898_lociStitched	chr1	182255705	182371098	7	98486	NM_001033056,NM_172000,NM_001033044	NR_034131,NM_001137669	NM_001033056	153	1	GLUL
22_40722_lociStitched	chr5	65890517	66055631	22	117602	NM_198828,NM_001164664		NM_198828	154	1	MAST4
23_32406_lociStitched	chr21	38487310	38644993	23	112347	NM_001001894,NM_003316,NM_006052,NR_026719	NM_153682,NM_153681	NR_026719	155	1	DSCR9
7_31579_lociStitched	chr20	47231625	47357473	7	124955	NM_020820		NM_020820	156	1	PREX1
7_8183_lociStitched	chr11	7589747	7698281	7	96350	NM_016229,NM_003621		NM_016229	157	1	CYB5R2
5_18899_lociStitched	chr16	11384331	11468091	5	82265	NM_152308	NM_005425,NM_002762,NM_003745,NM_002761,NM_021247	NM_152308	158	1	C16orf75
8_46413_lociStitched	chr7	30416327	30521876	8	78645	NM_006092	NM_024051	NM_006092	159	1	NOD1
3_35458_lociStitched	chr3	58077202	58176960	3	97078	NM_001164318	NM_020676,NM_004944	NM_004944	160	1	DNASE1L3
14_42467_lociStitched	chr5	173285064	173401897	14	95951	NM_030627		NM_030627	161	1	CPEB4
5_43804_lociStitched	chr6	35196093	35291964	5	88307	NM_152753,NM_003427,NM_022047	NM_001171818	NM_003427	162	1	ZNF76
14_23690_lociStitched	chr18	45547537	45692489	14	126591	NM_001039360		NM_001039360	163	1	ZBTB7C
7_25971_lociStitched	chr19	56587175	56673557	7	73914	NM_001002836	NM_001145546	NM_001002836	164	1	ZNF787
12_32968_lociStitched	chr22	24484579	24644402	12	128796	NM_012295,NM_004121,NM_019601,NM_001199281	NM_001145468,NM_001099781	NM_019601	165	1	SUSD2
14_8458_lociStitched	chr11	16896760	17038296	14	120480	NM_175058		NM_175058	166	1	PLEKHA7
15_1793_lociStitched	chr1	42231331	42395043	15	122480	NM_001127714		NM_001127714	167	1	HIVEP3
16_8259_lociStitched	chr11	9508331	9642793	16	94034	NM_001143976,NM_003390,NM_003442	NR_036539,NM_015055	NM_003390	168	1	WEE1
6_48558_lociStitched	chr8	38216375	38291407	6	69180	NM_144652,NM_001174065,NM_017778,NM_023034,NM_023105	NM_001174063	NM_144652	169	1	LETM2
4_42415_lociStitched	chr5	171797069	171889371	4	83400	NM_001017995		NM_001017995	170	1	SH3PXD2B
8_32366_lociStitched	chr21	37947236	38083195	8	108171	NM_009586,NM_001146077,NM_005069	NM_001146078	NM_009586	171	1	SIM2
33021	chr22	25502958	25583429	33021	80472	NM_001145206	NM_004076,NM_000496	NM_004076	172	1	CRYBB3
12_17017_lociStitched	chr15	45904517	46003510	12	83777	NM_021199	NM_012388	NM_021199	173	1	SQRDL
6_17718_lociStitched	chr15	71361512	71449609	6	82918	NM_024817,NM_001102658		NM_001102658	174	1	CT62
4_42160_lociStitched	chr5	150417137	150545274	4	116019	NM_001193544,NM_001155,NM_006058	NM_002084	NM_006058	175	1	TNIP1
7_13412_lociStitched	chr12	123315323	123397419	7	71960	NM_003959,NM_024667		NM_024667	176	1	VPS37B
7_34945_lociStitched	chr3	46943474	47033692	7	84775	NM_144716,NM_001184744,NM_000316,NM_015175	NR_024046,NM_000258	NM_144716	177	1	CCDC12
9_15115_lociStitched	chr14	38051538	38139119	9	71093	NM_004496		NM_004496	178	1	FOXA1
13_27434_lociStitched	chr2	65452343	65571934	13	87948	NM_181784,NM_001005386,NM_001128210		NM_001005386	179	1	ACTR2
1_6062_lociStitched	chr10	46946522	46986728	1	40207	NM_181519,NM_031912	NM_014696	NM_181519	180	1	SYT15
23_25562_lociStitched	chr19	47364733	47509474	23	127633	NM_004491	NR_024258,NM_017854,NM_004069	NM_004491	181	1	GRLF1
1_49119_lociStitched	chr8	110581109	110628399	1	47291	NM_001099750,NM_001099752,NM_001099753,NM_001099756	NM_004215,NM_198120,NM_001099747,NM_001099751	NM_001099756	182	1	SYBU
18_7406_lociStitched	chr10	114707675	114873337	18	125723	NM_001146274		NM_001146274	183	1	TCF7L2
24679	chr19	13017423	13077765	24679	60343	NM_004461,NM_001105578,NM_005053,NM_004343,NM_052850	NM_006563,NM_000159,NM_002501,NM_152654,NM_001375	NM_004343	184	1	CALR
18649	chr16	2587926	2639502	18649	51577	NM_002613	NR_036139,NR_024492,NM_001048212,NR_015441,NM_001198569,NM_001694	NM_002613	185	1	PDPK1
16_17308_lociStitched	chr15	60634685	60747637	16	83322	NM_001002858,NM_001018089	NM_001002857	NM_001002858	186	1	ANXA2
20_1644_lociStitched	chr1	39568328	39738766	20	114894			NM_033044	187	1	MACF1
6_49236_lociStitched	chr8	123978473	124088046	6	89034	NM_014943,NM_001145088,NM_024295	NM_001134671	NM_024295	188	1	DERL1
2_49076_lociStitched	chr8	103588477	103643990	2	54698		NM_001032282,NM_024410,NM_005655	NM_001032282	189	1	KLF10
8_33556_lociStitched	chr22	40323568	40442303	8	87624	NM_001024843,NM_138435		NM_138435	190	1	FAM83F
34_215_lociStitched	chr1	8422545	8628881	34	117574	NM_012102,NM_001042682		NM_001042682	191	1	RERE
5_48747_lociStitched	chr8	62557353	62653345	5	79076	NM_001164750,NM_001164756,NM_001164755,NM_001164753,NM_020164,NM_004318	NM_001164754	NM_001164750	192	1	ASPH
12_28910_lociStitched	chr2	161014064	161128884	12	78310	NM_016836,NM_000888		NM_000888	193	1	ITGB6
9_39946_lociStitched	chr5	1467216	1606590	9	112500	NM_024830,NR_003263,NR_003713	NM_001044	NM_024830	194	1	LPCAT1
8_44719_lociStitched	chr6	107161192	107254069	8	85528	NR_033557		NR_033557	195	1	LOC100422737
2_33110_lociStitched	chr22	29164789	29230615	2	65681	NM_173510,NM_001079539	NM_172002,NM_001005735,NM_032173	NM_001079539	196	1	XBP1
2_48527_lociStitched	chr8	37383601	37474085	2	79549			NM_025069	197	1	ZNF703
9_22202_lociStitched	chr17	48907398	49036577	9	112475	NM_175575,NM_005749		NM_005749	198	1	TOB1
2_48778_lociStitched	chr8	67336568	67382084	2	38733	NM_144650,NM_015169	NM_152765	NM_144650	199	1	ADHFE1
1_49296_lociStitched	chr8	132911191	132937975	1	26785	NM_015137		NM_015137	200	1	EFR3A
5_43742_lociStitched	chr6	34128605	34221944	5	61471	NM_145903,NM_145901,NM_001008703,NM_145905	NM_002131	NM_145903	201	1	HMGA1
32239	chr21	33803777	33873655	32239	69879	NM_058187	NM_014825,NR_026845	NM_058187	202	1	C21orf63
20_38282_lociStitched	chr4	41317484	41488376	20	95944	NM_001112718	NM_001112717	NM_001112718	203	1	LIMCH1
9_38987_lociStitched	chr4	106469150	106559679	9	74264	NM_017700		NM_017700	204	1	ARHGEF38
13_13751_lociStitched	chr13	24696076	24830221	13	114749	NM_153023,NR_031753	NM_001166271	NR_031753	205	1	MIR2276
7_45932_lociStitched	chr7	2366277	2493921	7	118588	NM_003751,NM_018641	NM_001037283,NM_013321	NM_018641	206	1	CHST12
19_5626_lociStitched	chr10	22830471	23004875	19	104335	NM_005028		NM_005028	207	1	PIP4K2A
2_3886_lociStitched	chr1	181053041	181112980	2	59896	NM_016545		NM_016545	208	1	IER5
17382	chr15	63635387	63696051	17382	60665	NM_206925	NM_001218	NM_206925	209	1	CA12
9_36501_lociStitched	chr3	134009433	134104430	9	80460	NM_016201	NM_001005861	NM_016201	210	1	AMOTL2
1_48872_lociStitched	chr8	81643238	81683423	1	40186	NM_001033723		NM_001033723	211	1	ZNF704
10_35297_lociStitched	chr3	53101580	53217871	10	99516	NM_052859,NM_006254	NM_001005158,NM_001005159	NM_052859	212	1	RFT1
6_18868_lociStitched	chr16	9134774	9225211	6	75196	NM_014117		NM_014117	213	1	C16orf72
2_50972_lociStitched	chr9	116296849	116367168	2	66176	NM_017790,NM_130795,NM_021106,NM_134427,NM_144488,NM_144489		NM_134427	214	1	RGS3
3_49352_lociStitched	chr8	141605965	141660707	3	53735	NM_012154	NM_001164623	NM_012154	215	1	EIF2C2
7_26399_lociStitched	chr2	20621876	20717501	7	76960	NM_004040		NM_004040	216	1	RHOB
2_48651_lociStitched	chr8	48416825	48460300	2	38982	NM_001080394		NM_005195	217	1	CEBPD
12_37021_lociStitched	chr3	172299362	172432800	12	106771	NM_001146277	NM_001146276,NM_018098	NM_001146277	218	1	NCEH1
5_36313_lociStitched	chr3	127450466	127544980	5	84112	NM_007283,NM_001003794		NM_007283	219	1	MGLL
8_12902_lociStitched	chr12	112177475	112259465	8	69435	NM_000690,NM_001136538	NM_003668,NR_015404	NM_000690	220	1	ALDH2
46015	chr7	6408948	6466875	46015	57928	NM_018890,NM_001142936	NM_006908,NM_001037163	NM_018890	221	1	RAC1
19_37946_lociStitched	chr4	16109282	16231677	19	95843	NM_153365,NR_027697	NM_001145848,NM_001145847,NR_027696,NM_001145849	NM_153365	222	1	TAPT1
4_48710_lociStitched	chr8	54959925	55020242	4	51339	NM_006330	NM_014175,NM_006756	NM_006330	223	1	LYPLA1
5_18320_lociStitched	chr15	93138164	93213632	5	70025	NM_207446	NR_021493	NM_207446	224	1	FAM174B
5_6457_lociStitched	chr10	74044516	74128515	5	74851	NM_006077,NM_017626	NM_019058,NM_001002762	NM_017626	225	1	DNAJB12
5_17140_lociStitched	chr15	52521006	52589290	5	67023	NM_018728,NR_031670	NM_016194,NM_006578	NR_031670	226	1	MIR1266
56	chr1	1570658	1617420	56	46763	NM_033487,NM_001110781	NM_001170686,NM_033486,NM_001170689,NR_002946,NM_024011	NR_002946	227	1	MMP23A
16_27383_lociStitched	chr2	64945118	65109315	16	104169			NR_036586	228	1	LOC400958
2_48997_lociStitched	chr8	98649437	98725439	2	64211	NM_178812		NM_178812	229	1	MTDH
10_50376_lociStitched	chr9	93663832	93768805	10	92881			NR_033912	230	1	LOC100129316
5_46732_lociStitched	chr7	50795684	50890316	5	83559	NM_005311,NM_001001555	NM_001001550,NM_001001549	NM_001001555	231	1	GRB10
9_12015_lociStitched	chr12	63037858	63152675	9	92662	NM_020700	NR_029661,NM_175895	NR_029661	232	1	MIRLET7I
3_51571_lociStitched	chr9	134491448	134558506	3	66420	NM_198679,NM_005312		NM_198679	233	1	RAPGEF1
6_32525_lociStitched	chr21	42743252	42853685	6	95923	NM_002463,NM_001144925,NM_005656,NM_001135099,NM_001178046,NM_002462		NM_001178046	234	1	MX1
27_43196_lociStitched	chr6	15218297	15415092	27	134072	NM_004973		NM_004973	235	1	JARID2
7_15844_lociStitched	chr14	74178287	74264380	7	81384	NM_001043318,NM_194278,NM_006029		NM_194278	236	1	C14orf43
1_49367_lociStitched	chr8	143734594	143768173	1	33580	NM_005672,NM_001077527,NR_033343	NM_001160354,NM_015193,NM_016647	NM_001077527	237	1	JRK
5_8801_lociStitched	chr11	44951630	45030726	5	74942	NM_130783,NM_006034,NR_026681	NM_001076787	NR_026681	238	1	LOC221122
12_31062_lociStitched	chr20	32576200	32703840	12	103439	NM_007367,NM_003908		NM_007367	239	1	RALY
6_28399_lociStitched	chr2	121271086	121396394	6	98428		NR_027181	NR_027181	240	1	LOC84931
51729	chr9	139774085	139830884	51729	56800	NM_021138	NR_036251,NM_000606,NM_206920,NM_000954,NM_001135861,NM_207510,NM_001080482,NM_178536,NM_003792	NM_021138	241	1	TRAF2
14_19257_lociStitched	chr16	24930891	25081490	14	104740	NM_001006634	NM_001032391	NM_001006634	242	1	ARHGAP17
2_4866_lociStitched	chr1	234989688	235070793	2	75217			NR_002956	243	1	SNORA14B
6_2600_lociStitched	chr1	95218267	95294544	6	63953	NM_152369,NM_001114106		NM_001114106	244	1	SLC44A3
12_27070_lociStitched	chr2	47381455	47502383	12	101530	NM_001743,NM_001163561,NM_173649		NM_001743	245	1	CALM2
10932	chr12	7037350	7107327	10932	69978	NM_002831,NM_001940,NM_007273,NR_003010,NM_080548,NM_138425,NR_029779,NM_005768,NM_001007026,NM_006331,NM_001144831,NR_029682	NR_002803,NR_033796,NM_001135217,NM_001975	NR_029779	246	1	MIR200C
21_44765_lociStitched	chr6	108877902	109035495	21	107521	NM_201559,NM_001455	NR_033376	NM_001455	247	1	FOXO3
33469	chr22	38649619	38718307	33469	68689	NM_001195072,NM_001195071,NM_152221,NM_001894		NM_001195072	248	1	TMEM184B
2_49202_lociStitched	chr8	120211703	120258187	2	38623	NM_052886		NM_052886	249	1	MAL2
3_49791_lociStitched	chr9	33098841	33171800	3	72736	NM_001497	NM_018225	NM_001497	250	1	B4GALT1
10_849_lociStitched	chr1	21558453	21674683	10	108782	NM_001397,NM_001113347,NM_001113348,NM_001113349		NM_001113349	251	1	ECE1
17_43160_lociStitched	chr6	14918228	15044925	17	105692			NM_004973	252	1	JARID2
10_8744_lociStitched	chr11	35964029	36081795	10	96256	NM_174902		NM_174902	253	1	LDLRAD3
6_30881_lociStitched	chr20	24936006	25059005	6	101195	NM_032501,NM_014588,NM_020531,NM_003650		NM_020531	254	1	C20orf3
19_31337_lociStitched	chr20	39619139	39794715	19	116050	NM_003286,NM_182811	NM_002660	NM_003286	255	1	TOP1
2_4754_lociStitched	chr1	230953903	231009206	2	55006	NM_001136495,NM_032800,NM_001136494		NM_001136495	256	1	C1orf198
30169	chr2	233496643	233542819	30169	46177	NR_027663,NM_025202	NM_001103146	NM_025202	257	1	EFHD1
19095	chr16	19095778	19157736	19095	61959	NM_001034841	NM_016138,NM_001190983,NM_016524	NM_001034841	258	1	ITPRIPL2
12_30285_lociStitched	chr2	236398241	236522065	12	107732	NM_001037131		NM_001037131	259	1	AGAP1
18_9902_lociStitched	chr11	82686956	82816201	18	98743	NM_014488,NR_033347		NR_033347	260	1	SNORA70E
7_8486_lociStitched	chr11	17400462	17508598	7	88328	NM_000352,NM_000525,NM_001166290	NR_026750	NM_001166290	261	1	KCNJ11
9_36255_lociStitched	chr3	124824956	124933823	9	80818	NM_024628,NM_001195483		NM_001195483	262	1	SLC12A8
13_33903_lociStitched	chr22	46125803	46266717	13	99998	NM_001167621		NM_001167621	263	1	ATXN10
33179	chr22	30584042	30646385	33179	62344	NM_002309	NM_020530,NM_001037666	NM_002309	264	1	LIF
6_32440_lociStitched	chr21	40127580	40224945	6	74873	NM_005239,NR_027065,NR_027066	NR_027067	NM_005239	265	1	ETS2
5_50022_lociStitched	chr9	38153074	38247194	5	81920			NM_003028	266	1	SHB
14_35402_lociStitched	chr3	57012604	57145841	14	103455	NM_181727,NM_017563,NM_001128615		NM_181727	267	1	SPATA12
33922	chr22	46435970	46465981	33922	30012	NM_018280,NR_027036,NR_027034	NR_027033,NR_029478,NR_037413,NR_029479,NR_027240	NM_018280	268	1	C22orf26
12_3412_lociStitched	chr1	155605408	155704820	12	83608	NM_001198902,NM_001198899,NM_004632,NM_001198901,NM_139119,NM_033657,NM_139118,NM_001198905,NM_139121,NM_001198904	NR_024117,NM_018116,NM_001198906,NM_001198900,NM_001198903	NM_001198904	269	1	YY1AP1
12_6622_lociStitched	chr10	76945013	77057404	12	91111	NR_033675,NM_144589,NM_001184823	NM_001184783	NM_144589	270	1	COMTD1
33248	chr22	32008373	32065764	33248	57392	NM_014775,NM_014338		NM_014338	271	1	PISD
19193	chr16	22207074	22260681	19193	53608	NM_013302	NM_018119	NM_013302	272	1	EEF2K
26_376_lociStitched	chr1	9803865	9974402	26	103642	NM_020248,NM_001009566	NM_001012329,NM_022787,NM_032368	NM_001009566	273	1	CLSTN1
7_44806_lociStitched	chr6	109610510	109716729	7	74294	NR_028595,NM_001142403,NM_001111298	NM_003080,NM_001142401	NM_001142403	274	1	CD164
18_38237_lociStitched	chr4	40883580	41033480	18	118312	NM_001166050	NM_001166051,NM_001166053	NM_001166053	275	1	APBB2
10_46913_lociStitched	chr7	66300391	66427179	10	92560	NR_003934,NM_017994	NM_018264,NM_016038	NM_017994	276	1	C7orf42
39_20502_lociStitched	chr16	89380995	89578045	39	117497	NM_003119,NM_013275,NM_199367	NM_000977,NM_033251,NR_002450	NM_013275	277	1	ANKRD11
3_49319_lociStitched	chr8	135693123	135741270	3	47856	NM_001174157,NM_001167583	NM_001029939	NM_001174157	278	1	ZFAT
2_49063_lociStitched	chr8	102736068	102806534	2	59713	NM_032041,NM_001040630,NM_001040627		NM_032041	279	1	NCALD
4134	chr1	203236310	203283413	4134	47104	NM_006763,NR_034150	NM_003465,NM_002023	NR_034150	280	1	LOC730227
7_31051_lociStitched	chr20	32353922	32454804	7	84453	NM_032819,NM_176812	NM_007238	NM_176812	281	1	CHMP4B
14_26945_lociStitched	chr2	43601857	43723636	14	95408	NM_001083953,NM_022065		NM_001083953	282	1	THADA
7_44705_lociStitched	chr6	106948820	107041002	7	80570	NM_032730,NM_001624	NM_018292	NM_001624	283	1	AIM1
10_16783_lociStitched	chr15	40322005	40417843	10	78975	NM_001003942,NM_001013703,NM_033503,NM_001003940,NM_003134	NM_001211	NM_001003942	284	1	BMF
23_27731_lociStitched	chr2	85165859	85296652	23	109528	NM_020122	NM_021103	NM_020122	285	1	KCMF1
4_49044_lociStitched	chr8	101685526	101767559	4	76012	NM_002568	NM_152628	NM_002568	286	1	PABPC1
25_786_lociStitched	chr1	19655280	19811551	25	116362	NM_004930,NM_001040126	NM_012067,NM_003689,NM_001040125	NM_004930	287	1	CAPZB
11_33309_lociStitched	chr22	34199679	34316186	11	90653	NM_133642	NM_004737	NM_133642	288	1	LARGE
27766	chr2	85801594	85841955	27766	40362	NM_003761,NM_001013649,NM_001031738,NM_016494,NM_006634	NM_000821,NM_006590,NM_005911	NM_016494	289	1	RNF181
1_49068_lociStitched	chr8	103103519	103145224	1	41706	NM_001040630,NM_001040627	NM_001040624	NM_001040627	290	1	NCALD
9_51023_lociStitched	chr9	117341319	117419388	9	72153	NM_153045,NM_004888		NM_153045	291	1	C9orf91
16_39837_lociStitched	chr4	185247268	185408267	16	107440	NM_002199		NM_002199	292	1	IRF2
6_48643_lociStitched	chr8	48221746	48298531	6	62391	NM_001080394		NM_001080394	293	1	KIAA0146
22_45567_lociStitched	chr6	157094046	157221180	22	102444	NM_020732	NM_017519	NM_020732	294	1	ARID1B
12_38411_lociStitched	chr4	56189746	56306206	12	81201	NM_004898,NM_024592,NM_018475		NM_018475	295	1	TMEM165
2_48752_lociStitched	chr8	62666306	62706416	2	40052		NM_001164754	NM_001164754	296	1	ASPH
9_34142_lociStitched	chr3	5157869	5264574	9	86056	NM_014674,NM_018184		NM_014674	297	1	EDEM1
1_49273_lociStitched	chr8	127556555	127596431	1	39877	NM_174911		NM_174911	298	1	FAM84B
5_5280_lociStitched	chr10	5559820	5619201	5	56455	NM_005185	NM_017422	NM_005185	299	1	CALML3
11_36641_lociStitched	chr3	141077311	141179083	11	70523		NM_006506	NM_006506	300	1	RASA2
3_46400_lociStitched	chr7	30172842	30231523	3	56708	NM_152793		NM_152793	301	1	C7orf41
7_13123_lociStitched	chr12	116909433	117006877	7	79394	NR_027345,NM_001085481,NR_027346		NR_027345	302	1	NCRNA00173
12_49534_lociStitched	chr9	5784955	5897954	12	91152	NM_005511,NM_024896		NM_024896	303	1	ERMP1
24578	chr19	10964517	11027749	24578	63233	NM_001136482,NM_199141	NM_006858,NM_001128849,NR_029586,NM_001128844,NM_024029,NM_138358	NM_199141	304	1	CARM1
15_21451_lociStitched	chr17	29818024	29930244	15	89724	NR_029856,NR_029710		NR_029710	305	1	MIR193A
13_31735_lociStitched	chr20	49987876	50125306	13	109475	NR_036162,NM_001136021,NM_012340		NR_036162	306	1	MIR3194
6_32840_lociStitched	chr22	20847743	20936886	6	76686	NM_015889,NM_032775	NM_001003891	NM_015889	307	1	MED15
51429	chr9	131637231	131693140	51429	55910	NM_001127244,NM_001100877,NM_019594,NM_174933,NM_001122672	NM_001122671,NM_001100876,NM_001127245,NM_015354,NM_014908,NM_016390	NM_174933	308	1	PHYHD1
49389	chr8	145026040	145054403	49389	28364	NM_201379,NM_201378,NM_032789,NM_000445	NM_000837,NM_201383,NM_201382,NM_001134374,NR_030383,NM_201380,NM_201381,NM_201384	NM_201378	309	1	PLEC
7_36701_lociStitched	chr3	149050507	149121863	7	55208	NM_138786,NM_014220,NM_001184723		NM_014220	310	1	TM4SF1
11_10620_lociStitched	chr11	129930654	130062499	11	89988	NM_021978,NM_001142276		NM_021978	311	1	ST14
17_37610_lociStitched	chr4	1810196	1942900	17	103089	NM_133334,NM_001163213,NM_133330,NM_133335,NM_012318,NM_007331	NR_003004,NR_030641,NM_000142	NM_133330	312	1	WHSC1
10_45691_lociStitched	chr6	159016864	159128135	10	70749	NM_001009991,NM_006519		NM_001009991	313	1	SYTL3
26	chr1	1044101	1074844	26	30744	NM_017891	NR_029957,NR_029639,NM_153254,NM_001130045,NR_029834	NM_017891	314	1	C1orf159
13_26368_lociStitched	chr2	20228095	20347892	13	83063	NM_014713	NM_001006657,NM_002381	NM_014713	315	1	LAPTM4A
9_9342_lociStitched	chr11	65830080	65930195	9	78507	NM_018026,NM_006842	NM_053054,NM_033036	NM_018026	316	1	PACS1
13_32355_lociStitched	chr21	37645406	37776781	13	91474	NM_005128,NM_005441,NM_015358		NM_015358	317	1	MORC3
9_15670_lociStitched	chr14	69345956	69449902	9	95667	NM_001130005	NM_001102	NM_001130005	318	1	ACTN1
3_49337_lociStitched	chr8	140738993	140790973	3	50865	NM_001160372,NM_031466	NM_016601	NM_016601	319	1	KCNK9
9_4856_lociStitched	chr1	234729315	234821418	9	66781	NR_033927		NR_033927	320	1	NCRNA00184
24800	chr19	16683536	16720366	24800	36831	NM_004831	NM_024881,NM_006387	NM_024881	321	1	SLC35E1
16_23545_lociStitched	chr18	21570262	21699157	16	86103	NR_024232,NM_001135993,NM_153211	NM_012189,NM_138644	NR_024232	322	1	TTC39C
9_18997_lociStitched	chr16	14565173	14677294	9	75897	NM_002582,NM_001134477	NM_016561	NM_001134477	323	1	PARN
11_8332_lociStitched	chr11	10864345	10957780	11	68783	NR_034137,NM_001143667	NM_001042559,NR_004403,NM_001172705	NR_034137	324	1	LOC729013
2_4865_lociStitched	chr1	234850659	234922302	2	63263			NR_033927	325	1	NCRNA00184
13_44333_lociStitched	chr6	53122468	53227269	13	89907	NM_021814		NM_021814	326	1	ELOVL5
22_21090_lociStitched	chr17	16910521	17051206	22	111133	NM_015134,NM_201274		NM_015134	327	1	MPRIP
1_49305_lociStitched	chr8	134555905	134599616	1	43712	NM_003033		NM_003033	328	1	ST3GAL1
5_36336_lociStitched	chr3	128034996	128123948	5	86812	NM_021937,NR_031703		NR_031703	329	1	MIR1280
8_50452_lociStitched	chr9	95359776	95445909	8	76127	NM_001012267,NR_036505,NM_022755		NR_036505	330	1	LOC100128361
1_49061_lociStitched	chr8	102578855	102608119	1	29265	NM_024915		NM_024915	331	1	GRHL2
2_48702_lociStitched	chr8	54623869	54668332	2	41699	NM_015941,NM_213620		NM_213620	332	1	ATP6V1H
20_12920_lociStitched	chr12	112503451	112661701	20	109933	NM_024953,NM_001143906,NM_001109662		NM_001143906	333	1	TRAFD1
13_29138_lociStitched	chr2	173815263	173924145	13	83977	NM_001100397	NM_016653	NM_016653	334	1	ZAK
11_27375_lociStitched	chr2	64785673	64883572	11	75524	NM_017657,NM_014755,NR_034023	NM_001002243	NR_034023	335	1	LOC339807
3_41758_lociStitched	chr5	134342433	134390961	3	45994	NM_178019,NM_002653		NM_002653	336	1	PITX1
12_50686_lociStitched	chr9	108005356	108099748	12	78529	NM_080546		NM_080546	337	1	SLC44A1
1_44259_lociStitched	chr6	50782920	50820083	1	37164	NM_003221		NM_003221	338	1	TFAP2B
9_13953_lociStitched	chr13	33773242	33862403	9	73999	NM_052851,NM_178006	NM_178007	NM_052851	339	1	STARD13
4_15664_lociStitched	chr14	69211112	69292967	4	67663	NM_207442,NM_004926		NM_004926	340	1	ZFP36L1
22_31033_lociStitched	chr20	32009800	32171350	22	99256	NM_001032999,NM_003098,NM_001039709	NM_016082	NM_001032999	341	1	CBFA2T2
10_39447_lociStitched	chr4	146770162	146869413	10	69508	NM_178835		NM_178835	342	1	ZNF827
33183	chr22	30677727	30722602	33183	44876	NM_031937,NM_001037666	NM_001005409,NM_001017437,NM_020530,NM_002309	NM_001037666	343	1	GATSL3
7_42957_lociStitched	chr6	7500006	7586268	7	75877	NM_004415	NM_001008844,NM_152551	NM_004415	344	1	DSP
6_44018_lociStitched	chr6	41471222	41572679	6	86714	NM_138457	NM_005586,NM_001012426	NM_138457	345	1	FOXP4
3_49265_lociStitched	chr8	126038970	126094720	3	52628	NM_014846	NM_173685,NM_003129	NM_014846	346	1	KIAA0196
4_18970_lociStitched	chr16	14160050	14213372	4	51671	NM_014048		NM_014048	347	1	MKL2
4_4229_lociStitched	chr1	206705368	206786421	4	63534	NM_182665,NM_006893,NM_182663	NM_001004023	NM_182665	348	1	RASSF5
3_36384_lociStitched	chr3	129179306	129235073	3	49914	NM_018262,NM_052990	NM_153833,NM_003925,NM_000539,NM_207307	NM_000539	349	1	RHO
4_19120_lociStitched	chr16	19685525	19769074	4	72205	NM_153208,NM_020314,NM_001012991		NM_153208	350	1	IQCK
33_17473_lociStitched	chr15	64735398	64950647	33	114981	NM_016213,NM_015042	NM_002537	NM_015042	351	1	ZNF609
5_50268_lociStitched	chr9	88637907	88716246	5	72925	NM_177937,NM_016548		NM_016548	352	1	GOLM1
5_32919_lociStitched	chr22	23517502	23604741	5	84592	NM_004327	NM_004914,NR_033408,NM_014433	NM_004327	353	1	BCR
17_31202_lociStitched	chr20	34603726	34741814	17	111165	NM_177996,NR_027451,NM_080834	NM_012156	NM_177996	354	1	EPB41L1
1_49145_lociStitched	chr8	116971207	117015551	1	44345			NM_014112	355	1	TRPS1
12_20055_lociStitched	chr16	70711253	70807061	12	86613	NR_034083,NM_018052,NM_138383		NR_034083	356	1	LOC100130894
4_46421_lociStitched	chr7	30537931	30608823	4	60913	NM_024051	NM_002047,NM_006092	NM_024051	357	1	GGCT
2_49037_lociStitched	chr8	101402289	101439999	2	31052			NM_183419	358	1	RNF19A
1_32623_lociStitched	chr21	45117904	45161158	1	43255	NM_003681	NM_015056,NM_007031,NM_003683,NM_000100	NM_003681	359	1	PDXK
18336	chr15	93441732	93483509	18336	41778	NR_037600,NM_001271,NM_001042572,NR_037602,NR_036136		NR_036136	360	1	MIR3175
8_2963_lociStitched	chr1	117159480	117257862	8	81772	NM_001542,NR_031564	NM_001767,NM_001007237,NM_001144822	NM_001542	361	1	IGSF3
3_48773_lociStitched	chr8	66999079	67050712	3	42283	NM_033105,NM_184085	NM_033058,NM_000756	NM_184085	362	1	TRIM55
9_29794_lociStitched	chr2	218176395	218278537	9	70537	NR_026597		NR_026597	363	1	DIRC3
10_37919_lociStitched	chr4	14815793	14923001	10	76974			NM_001177381	364	1	CPEB2
49810	chr9	33424625	33475917	49810	51293	NM_139235,NM_004925	NR_003667,NM_001170,NM_022917	NM_004925	365	1	AQP3
2_49155_lociStitched	chr8	117448957	117488516	2	38972			NM_003756	366	1	EIF3H
4079	chr1	201444364	201490264	4079	45901	NM_001193571,NM_001193570,NM_001193572,NR_026667	NM_012396	NM_001193572	367	1	CSRP1
20_20960_lociStitched	chr17	9018437	9165711	20	102236	NM_004853,NM_004822		NM_004822	368	1	NTN1
6_43750_lociStitched	chr6	34271161	34362627	6	75446	NM_006703	NM_001014	NM_006703	369	1	NUDT3
8_34132_lociStitched	chr3	5014418	5104182	8	75273	NM_003670		NM_003670	370	1	BHLHE40
6_24791_lociStitched	chr19	16504378	16584390	6	71097	NM_021235	NM_032207,NM_145046	NM_021235	371	1	EPS15L1
37828	chr4	6983270	7041110	37828	57841	NM_020773,NM_001113363,NR_033828,NM_001113361	NM_153376,NM_025196,NM_152293	NM_001113363	372	1	TBC1D14
19_7509_lociStitched	chr10	117817461	117975742	19	128633	NM_145793,NM_001145453,NM_005264		NM_145793	373	1	GFRA1
2_48998_lociStitched	chr8	98762436	98806925	2	43496	NM_018407		NM_018407	374	1	LAPTM4B
4683	chr1	228262547	228299490	4683	36944	NM_181441,NM_001024226,NM_001024227,NR_037415,NM_024319	NM_020435,NM_001159391,NM_000858	NR_037415	375	1	MIR3620
49391	chr8	145055973	145089332	49391	33360	NM_001009184,NM_032789,NM_001134374	NM_017570,NM_000837,NM_003801,NM_201383,NM_201384,NM_201378,NR_030383,NM_201379,NM_201380,NM_201381,NM_000445,NM_201382,NM_019037	NM_001009184	376	1	GRINA
1_4065_lociStitched	chr1	200855277	200890783	1	35507	NM_018265,NM_001142569	NM_005298	NM_001142569	377	1	C1orf106
6_9706_lociStitched	chr11	73665920	73751487	6	73338	NM_003356,NM_003355,NM_022803,NM_015531		NM_003356	378	1	UCP3
18_48422_lociStitched	chr8	29354426	29483129	18	79254			NR_026765	379	1	C8orf75
13_39773_lociStitched	chr4	174086602	174181236	13	72524	NM_017423		NM_017423	380	1	GALNT7
33941	chr22	46831446	46883283	33941	51838	NM_014246		NM_014246	381	1	CELSR1
5_28390_lociStitched	chr2	121149633	121247980	5	81144	NR_027181	NM_002193	NR_027181	382	1	LOC84931
14_30997_lociStitched	chr20	31275909	31378969	14	85343	NM_006892,NM_001099339,NM_175850	NM_012325,NM_182584	NM_001099339	383	1	COMMD7
33966	chr22	47116962	47168105	33966	51144	NM_022766,NM_014346		NM_022766	384	1	CERK
11752	chr12	52542387	52584849	11752	42463	NM_182507	NM_001081492,NR_027358,NM_005556	NM_182507	385	1	KRT80
14_12024_lociStitched	chr12	63222434	63330611	14	77830	NM_020700		NM_020700	386	1	PPM1H
8_37854_lociStitched	chr4	7868730	7990711	8	93966	NM_001130084,NM_001134647		NM_001134647	387	1	AFAP1
2_18906_lociStitched	chr16	11622976	11684285	2	61032	NR_024320,NM_004862,NM_001136472		NM_004862	388	1	LITAF
4_17786_lociStitched	chr15	72445459	72530158	4	76281	NM_001012642,NM_182470	NM_002654,NM_001166340,NM_006901,NM_001172111,NM_001172109,NM_020214,NM_001172110	NM_001012642	389	1	GRAMD2
13_28708_lociStitched	chr2	143611422	143710207	13	69845	NM_001032998,NM_003937		NM_001032998	390	1	KYNU
4_51195_lociStitched	chr9	127015458	127087661	4	67507	NM_001166168,NM_001166170,NM_001145001,NM_001166167,NM_001166169	NR_027406	NM_001166170	391	1	NEK6
30822	chr20	19936681	19986716	30822	50036	NM_018993	NM_016100,NM_015585,NM_181527	NM_016100	392	1	NAA20
23_2012_lociStitched	chr1	46437336	46604189	23	91820	NM_015112,NM_003629,NM_001114172	NM_005727	NM_003629	393	1	PIK3R3
14_11823_lociStitched	chr12	53912480	54021873	14	85500	NM_006856,NM_001130059	NM_004178,NM_134324,NM_001193511,NM_001130060,NM_001002031,NM_005176,NM_003717	NM_001130059	394	1	ATF7
3_11739_lociStitched	chr12	51743986	51799082	3	49119	NM_007210	NM_001039960,NM_016293,NM_001971	NM_007210	395	1	GALNT6
60	chr1	1664803	1696307	60	31505	NM_182838,NM_001198994,NM_023018,NM_001198995,NM_001198993	NM_001110781,NM_024011,NM_033486	NM_182838	396	1	SLC35E2
3_49036_lociStitched	chr8	101281934	101331678	3	48362	NM_183419,NM_015435		NM_015435	397	1	RNF19A
41892	chr5	138700765	138743892	41892	43128	NM_152685,NM_194296,NM_016480,NM_001033112,NM_001161546,NM_016459	NM_152686,NM_005847	NM_016459	398	1	MZB1
17_36703_lociStitched	chr3	149160796	149305679	17	91037	NM_001168280,NM_004617,NM_015472		NM_004617	399	1	TM4SF4
30962	chr20	30774100	30833348	30962	59249	NM_015352,NM_002657,NM_172236,NR_002781	NM_004798	NM_015352	400	1	POFUT1
33468	chr22	38598519	38649313	33468	50795	NM_001195072,NM_001161574,NM_001161573,NM_001195071	NM_001161572,NM_001004426	NM_001161573	401	1	MAFF
4_7780_lociStitched	chr10	126276239	126345626	4	56410	NM_014661,NM_001167880		NM_014661	402	1	FAM53B
6_48565_lociStitched	chr8	38356792	38426875	6	66614	NM_207412	NM_001174063,NM_001174065	NM_207412	403	1	C8orf86
24777	chr19	16171867	16222170	24777	50304	NM_001145160,NM_003290	NM_032855,NR_024336,NM_005370,NR_024335	NM_003290	404	1	TPM4
13_43277_lociStitched	chr6	17387890	17508376	13	88013	NM_006366		NM_006366	405	1	CAP2
8_42230_lociStitched	chr5	154128425	154211641	8	77971	NM_015315	NM_004779	NM_004779	406	1	CNOT8
24687	chr19	13219662	13256982	24687	37321	NM_017722,NM_003765,NM_052876,NM_001136035	NM_004907,NM_005583,NM_001142554	NM_052876	407	1	NACC1
9_4847_lociStitched	chr1	234609602	234703512	9	81042	NM_005646		NM_005646	408	1	TARBP1
13_50067_lociStitched	chr9	71718802	71831769	13	78521	NM_001170630,NM_001170415,NM_001170414,NM_201629,NM_004817,NM_001170416		NM_001170630	409	1	TJP2
7_39931_lociStitched	chr5	1080982	1164286	7	77125	NM_006598	NM_001003841	NM_006598	410	1	SLC12A7
50568	chr9	97817085	97872670	50568	55586	NR_029496,NR_029664,NM_001193329,NM_000136,NM_032823,NR_029665,NR_036109		NR_029664	411	1	MIR23B
30137	chr2	232494307	232555234	30137	60928		NM_152614,NM_001099285,NR_036052	NM_001099285	412	1	PTMA
9_43313_lociStitched	chr6	18384029	18469255	9	65657	NM_182757		NM_182757	413	1	RNF144B
1_32324_lociStitched	chr21	36221863	36264315	1	42453	NM_001122607,NM_001754,NM_001001890		NM_001122607	414	1	RUNX1
10888	chr12	6414275	6458870	10888	44596	NM_001144857,NM_001159575,NM_001144856,NM_001159576,NM_001038,NM_001065,NM_018173	NM_002342	NM_001065	415	1	TNFRSF1A
9_50554_lociStitched	chr9	97613612	97717334	9	77536	NM_001193331,NM_032823,NM_001193329	NR_031755	NR_031755	416	1	MIR2278
18_15750_lociStitched	chr14	71106622	71250708	18	90888	NM_015351,NM_033141	NM_005466	NM_015351	417	1	TTC9
12_11519_lociStitched	chr12	46567531	46666195	12	72164	NM_001077484		NM_001077484	418	1	SLC38A1
22073	chr17	46616393	46671204	22073	54812	NM_024015,NR_033203,NM_002145,NR_033201,NR_033204,NM_002147,NR_033202,NM_002146,NR_029608	NM_002144,NR_033205,NM_024017,NM_018952,NM_024016,NM_004502	NM_002146	419	1	HOXB3
11_37207_lociStitched	chr3	185190231	185280290	11	72377	NM_080652,NM_139248,NM_004721	NM_021627	NM_080652	420	1	TMEM41A
24696	chr19	13864892	13922154	24696	57263	NM_001031727,NM_030818,NM_014047,NM_023072	NR_029501,NR_029497,NR_029495,NR_036515	NM_014047	421	1	C19orf53
2_27685_lociStitched	chr2	75059795	75117792	2	52250	NM_000189		NM_000189	422	1	HK2
3371	chr1	154894103	154946343	3371	52241	NM_001130041,NM_006556,NM_001130040,NM_020524,NM_138300	NR_036212,NM_001184891,NM_015872,NM_001826,NM_018655	NM_020524	423	1	PBXIP1
9_46864_lociStitched	chr7	65539195	65624159	9	70900	NM_000048,NM_001024946,NM_001142414	NM_001040647,NM_001024943,NM_003596	NM_001142414	424	1	CRCP
12_46167_lociStitched	chr7	16883531	16978370	12	64642	NM_176813	NM_006408	NM_176813	425	1	AGR3
2_10877_lociStitched	chr12	6164916	6231106	2	54700	NM_000552		NM_000552	426	1	VWF
2_49147_lociStitched	chr8	117088052	117136976	2	46090			NM_014112	427	1	TRPS1
13_35959_lociStitched	chr3	101494429	101584394	13	62863	NM_001134456,NM_031419,NM_001005474,NM_145037		NM_001005474	428	1	NFKBIZ
13_23526_lociStitched	chr18	21074564	21169849	13	85639	NM_000271,NM_013326	NM_003831	NM_013326	429	1	C18orf8
1_48782_lociStitched	chr8	67616906	67638754	1	21849	NM_001033578	NM_025054,NR_002734,NM_019607,NM_013257	NM_001033578	430	1	SGK3
24740	chr19	14631914	14683442	24740	51529	NM_138501,NR_030369,NM_004146	NM_005716,NM_001146693,NM_000955	NM_138501	431	1	TECR
30204	chr2	234151720	234209989	30204	58270	NM_198890,NR_003008,NR_003006	NM_001190266,NM_000541	NR_003008	432	1	SCARNA5
31224	chr20	35430468	35489959	31224	59492	NM_080627,NM_199181	NM_001145316,NM_080628,NM_001145315	NM_199181	433	1	C20orf117
15208	chr14	50411875	50449523	15208	37649	NM_001012706		NM_001012706	434	1	C14orf182
5_44144_lociStitched	chr6	43700726	43778826	5	65884	NM_001171629	NM_001025366,NM_001193343	NM_001171629	435	1	VEGFA
3_49150_lociStitched	chr8	117164720	117213640	3	32339			NM_014112	436	1	TRPS1
15_50631_lociStitched	chr9	100806536	100923500	15	79484	NM_033220,NM_014788,NM_018946,NM_052820		NM_014788	437	1	TRIM14
4287	chr1	209954403	210005002	4287	50600	NM_014388,NM_006147,NM_025228,NM_152485		NM_006147	438	1	IRF6
19466	chr16	31116868	31156349	19466	39482	NM_002773,NM_032188,NM_005881,NM_173502	NM_001039503,NM_024006,NM_001170634,NM_001172669,NM_001172668,NM_024706,NM_001122957,NM_014699	NM_032188	439	1	MYST1
7_13352_lociStitched	chr12	122458002	122530783	7	68862	NM_001024808,NM_014938		NM_014938	440	1	MLXIP
4_16893_lociStitched	chr15	42195916	42267541	4	68195	NM_139265	NM_001080490,NM_016642,NR_036195	NM_139265	441	1	EHD4
6_4641_lociStitched	chr1	226294334	226377664	6	57239	NM_022735	NM_002107,NM_031944,NR_002315	NM_022735	442	1	ACBD3
17649	chr15	69073729	69115734	17649	42006	NM_006305,NR_036197,NR_026808	NR_031680	NR_036197	443	1	MIR4312
7_18857_lociStitched	chr16	8965590	9064153	7	74262	NM_003470	NM_001042476,NM_014316	NM_003470	444	1	USP7
3_32314_lociStitched	chr21	35880757	35957409	3	66056	NM_000219,NM_203417,NM_203418,NM_004414		NM_203418	445	1	RCAN1
24801	chr19	16720795	16773170	24801	52376	NM_024074,NM_004831,NM_024104	NM_024881	NM_004831	446	1	MED26
27	chr1	1075559	1115965	27	40407	NR_029957,NR_029834,NR_029639,NM_001130045,NM_153254	NM_017891,NM_003327,NM_004195	NR_029639	447	1	MIR200B
10557	chr11	126200538	126240512	10557	39975	NM_014026,NM_006278,NR_033839	NM_001039661	NR_033839	448	1	FLJ39051
4_50456_lociStitched	chr9	95465845	95536973	4	63467	NM_015250	NM_022755,NM_001003800	NM_015250	449	1	BICD2
24911	chr19	19580335	19632348	24911	52014	NM_032037,NM_017660,NM_015965	NM_153221,NM_001190328	NM_032037	450	1	TSSK6
42147	chr5	149860340	149908492	42147	48153	NM_001543	NM_001025070	NM_001543	451	1	NDST1
8170	chr11	6616521	6666745	8170	50225	NM_000391,NM_001014795,NM_015324,NM_006284,NM_001014794	NM_022061	NM_000391	452	1	TPP1
11_18295_lociStitched	chr15	91100058	91211403	11	75781	NM_022769	NM_001042574,NM_000057	NM_022769	453	1	CRTC3
7_2978_lociStitched	chr1	117417559	117517863	7	70634	NM_020440	NM_004258	NM_020440	454	1	PTGFRN
8_46233_lociStitched	chr7	22339807	22447633	8	73005	NM_012294		NM_012294	455	1	RAPGEF5
2827	chr1	113224489	113260415	2827	35927	NM_001042679,NM_020963,NM_005167,NM_001042678	NM_001004440,NM_001130079	NM_001042679	456	1	RHOC
2_18263_lociStitched	chr15	90668250	90724857	2	49698		NM_002168,NM_198925,NM_020210	NM_020210	457	1	SEMA4B
8_7217_lociStitched	chr10	104337707	104440847	8	79261	NM_001178133,NM_016169,NM_004311,NM_030912	NM_178858	NM_030912	458	1	TRIM8
2_46950_lociStitched	chr7	70028830	70087307	2	53562	NM_001127231,NM_015570		NM_015570	459	1	AUTS2
45694	chr6	159177669	159243180	45694	65512	NM_003379,NM_001009991,NM_001111077,NR_037482	NR_028496	NR_037482	460	1	MIR3918
6_18327_lociStitched	chr15	93334946	93390097	6	52153	NR_033769	NR_037600,NR_037602	NR_033769	461	1	ASB9P1
6_46070_lociStitched	chr7	7993873	8057575	6	48212	NM_138426		NM_138426	462	1	GLCCI1
9_51142_lociStitched	chr9	125003710	125090103	9	54102	NM_033117,NM_199177,NM_138777	NM_000962,NM_001173512,NM_014368	NM_199177	463	1	MRRF
2_49343_lociStitched	chr8	141154424	141189765	2	35092	NM_001160372,NM_031466		NM_001160372	464	1	TRAPPC9
12_16448_lociStitched	chr14	102711603	102793854	12	74733	NM_018335,NM_014226	NM_001172631,NM_001177612,NM_001177611	NM_014226	465	1	RAGE
14_23254_lociStitched	chr18	9574295	9688652	14	70429	NM_005134	NM_001042388,NM_006868	NM_005134	466	1	PPP4R1
13_33566_lociStitched	chr22	40553408	40678616	13	73087	NM_001024843,NM_001162501		NM_001162501	467	1	TNRC6B
6_44151_lociStitched	chr6	43876192	43993696	6	96813	NR_024478,NM_001171992		NM_001171992	468	1	C6orf223
5_10608_lociStitched	chr11	129683475	129740852	5	56380	NM_006165,NM_138788,NM_001143835		NM_138788	469	1	TMEM45B
14_41173_lociStitched	chr5	95093646	95221734	14	85035	NM_014899,NM_002064,NR_026936,NM_012081	NM_001118890	NM_002064	470	1	GLRX
5_29813_lociStitched	chr2	218513433	218582810	5	48359	NR_026597		NR_026597	471	1	DIRC3
11932	chr12	57002252	57044739	11932	42488	NR_003046,NM_001686,NM_013449,NR_002737	NM_006601	NM_013449	472	1	BAZ2A
5_15509_lociStitched	chr14	65168072	65235065	5	59681	NM_001024858,NM_015549,NM_000347		NM_015549	473	1	PLEKHG3
14553	chr13	98909218	98961480	14553	52263	NM_005766	NR_036129	NR_036129	474	1	MIR3170
18254	chr15	90429668	90466993	18254	37326	NM_001199058,NM_182616,NR_023361	NM_005829	NM_001199058	475	1	C15orf38-AP3S2
1_48781_lociStitched	chr8	67568407	67599418	1	31012	NM_019607,NM_025054	NM_001080416,NM_001033578	NM_025054	476	1	VCPIP1
2_48789_lociStitched	chr8	67969497	67993839	2	24187	NM_024790,NM_006837	NM_001013626	NM_024790	477	1	CSPP1
1_35298_lociStitched	chr3	53253955	53311726	1	57772	NM_001135055,NM_001064		NM_001135055	478	1	TKT
16549	chr14	104157393	104215515	16549	58123	NM_001100119,NM_182923,NM_001198953,NM_015316	NM_001100118	NM_001198953	479	1	ZFYVE21
1_49384_lociStitched	chr8	144798184	144830648	1	32465	NR_033849,NM_198488,NM_139021	NR_015445,NM_001162914,NM_001100598	NM_198488	480	1	FAM83H
45984	chr7	5520455	5568803	45984	48349	NM_024963,NR_030318		NM_024963	481	1	FBXL18
6_26404_lociStitched	chr2	20787714	20878513	6	72787	NM_022460		NM_022460	482	1	HS1BP3
10_42201_lociStitched	chr5	153619367	153715805	10	65787	NM_198321		NM_198321	483	1	GALNT10
8_27042_lociStitched	chr2	46496906	46592037	8	72619	NM_001430		NM_001430	484	1	EPAS1
16_25593_lociStitched	chr19	47564451	47662821	16	72548	NM_015168	NM_017854	NM_015168	485	1	ZC3H4
9298	chr11	65250822	65281121	9298	30300	NR_002819	NR_030343,NM_001048218,NM_001130144	NR_002819	486	1	MALAT1
17_2275_lociStitched	chr1	61675437	61808779	17	75431	NM_001145512,NM_001145511,NM_005595		NM_005595	487	1	NFIA
10_38299_lociStitched	chr4	41572171	41667551	10	72900	NM_001112718,NM_001112720	NM_001112719	NM_001112720	488	1	LIMCH1
9_7464_lociStitched	chr10	116228635	116314258	9	65358	NM_006720,NM_001003408,NM_002313		NM_006720	489	1	ABLIM1
24688	chr19	13262324	13293660	24688	31337	NM_004907	NM_001136035,NM_052876,NM_005583,NM_001142554,NM_003765	NM_004907	490	1	IER2
2_49033_lociStitched	chr8	101222135	101253736	2	30368	NM_172218,NM_003114		NM_003114	491	1	SPAG1
12_25173_lociStitched	chr19	38393928	38491014	12	75550	NM_015073,NM_031951		NM_015073	492	1	SIPA1L3
16_30350_lociStitched	chr2	238555055	238662001	16	77535	NM_001137551,NM_001137550,NM_004735		NM_001137551	493	1	LRRFIP1
5_4205_lociStitched	chr1	205440121	205534185	5	77961	NR_027086,NM_212502	NM_002596,NR_029893,NM_181644	NM_212502	494	1	CDK18
9_51101_lociStitched	chr9	124026349	124116849	9	68766	NM_004099,NM_001127666,NM_198194,NM_000177	NM_001127662	NM_000177	495	1	GSN
9418	chr11	67004591	67060973	9418	56383	NR_030767,NM_207354,NM_001619	NM_017857,NR_024469	NM_001619	496	1	ADRBK1
15_16829_lociStitched	chr15	41226071	41343555	15	95572	NM_001142776,NM_017553,NM_019074	NM_020857	NM_001142776	497	1	CHAC1
1_48766_lociStitched	chr8	66534147	66567667	1	33521	NM_001145839,NM_014637,NM_018120	NM_001145838	NM_018120	498	1	ARMC1
11_19027_lociStitched	chr16	15487510	15588229	11	71034	NM_033201,NM_173803	NM_001128423,NM_001142469	NM_033201	499	1	C16orf45
17_40525_lociStitched	chr5	55223304	55329437	17	70880	NM_002184	NM_001190981	NM_002184	500	1	IL6ST
5_15920_lociStitched	chr14	75865674	75960068	5	72327	NM_001135047,NM_001135049,NM_001135048,NM_130469	NM_006399	NM_001135049	501	1	JDP2
10_42114_lociStitched	chr5	149107627	149222963	10	97188	NM_001172698,NM_001172699		NM_001172699	502	1	PPARGC1B
12_41598_lociStitched	chr5	130915255	131024206	12	61028	NM_133372,NM_001164390,NM_001164389,NM_016340	NM_001164386	NM_001164390	503	1	RAPGEF6
12_39706_lociStitched	chr4	169915059	170006765	12	63266	NM_032783		NM_032783	504	1	CBR4
18584	chr16	1713763	1755765	18584	42003	NM_020825,NM_144570	NM_001040439,NR_036138	NM_144570	505	1	HN1L
15_37074_lociStitched	chr3	176844899	176940109	15	76686			NM_005832	506	1	KCNMB2
7_32216_lociStitched	chr21	32868573	32955609	7	65505	NM_003253		NM_003253	507	1	TIAM1
17_52158_lociStitched	chrX	39912570	40035941	17	80078	NM_001123384,NM_017745	NM_001123383,NM_001123385	NM_017745	508	1	BCOR
7_18440_lociStitched	chr15	101194473	101279789	7	59937			NM_024708	509	1	ASB7
17_33850_lociStitched	chr22	45142452	45267039	17	93194	NM_181334,NM_001198726	NM_181333,NM_001017526	NM_001198726	510	1	ARHGAP8
1738	chr1	41358805	41400136	1738	41332		NM_001905,NM_133467	NM_133467	511	1	CITED4
1_31700_lociStitched	chr20	49261049	49301952	1	40904		NM_080829	NM_080829	512	1	FAM65C
53	chr1	1479002	1515834	53	36833	NM_014188	NM_001170689,NM_001170535,NM_001170536,NM_001170686	NM_014188	513	1	SSU72
32573	chr21	43777840	43819542	32573	41703	NR_027348,NM_032405,NM_003225,NM_024022	NM_005423,NM_001001895,NM_003226	NR_027348	514	1	TMPRSS3
7_27553_lociStitched	chr2	71097199	71176171	7	61251	NM_012476,NM_001692	NM_144582,NM_173535,NM_001115116,NM_015717	NM_012476	515	1	VAX2
10_34285_lociStitched	chr3	11620390	11716445	10	68806	NM_014667,NM_001128220,NM_001128219	NM_001128221	NM_001128219	516	1	VGLL4
18_48486_lociStitched	chr8	30240326	30343973	18	77200	NM_001008712,NM_006867	NM_001008710	NM_001008712	517	1	RBPMS
6_18654_lociStitched	chr16	2706519	2775808	6	65243	NM_018992,NM_031948	NR_027274,NR_024492,NM_016333,NR_027275	NM_018992	518	1	KCTD5
4_4672_lociStitched	chr1	228070261	228141362	4	66714	NM_003395		NM_003395	519	1	WNT9A
18_51879_lociStitched	chrX	9984449	10103319	18	85506	NM_015691	NM_001830	NM_015691	520	1	WWC3
4244	chr1	207172990	207210685	4244	37696	NM_023938	NM_001122979,NM_001083924,NM_018566,NM_001018053	NM_023938	521	1	C1orf116
8_36351_lociStitched	chr3	128389680	128490651	8	85627	NM_004637	NM_002950	NM_004637	522	1	RAB7A
8_12393_lociStitched	chr12	93524513	93582067	8	49990			NM_019094	523	1	NUDT4
11_40170_lociStitched	chr5	16841615	16937664	11	78502	NM_012334		NM_012334	524	1	MYO10
6_25213_lociStitched	chr19	39125171	39194959	6	62817	NM_013234	NM_144691	NM_013234	525	1	EIF3K
3_4751_lociStitched	chr1	230873285	230915434	3	42032	NM_016452,NM_006615	NM_000029	NM_016452	526	1	CAPN9
1_49281_lociStitched	chr8	128737631	128768896	1	31266	NM_002467	NR_003367,NR_031609	NM_002467	527	1	MYC
3_31209_lociStitched	chr20	35073367	35130386	3	56678	NM_001042486,NM_183006	NM_006097	NM_183006	528	1	DLGAP4
3_9844_lociStitched	chr11	77736423	77793619	3	56185	NM_004549,NM_003251	NM_023930,NM_033547	NM_003251	529	1	THRSP
23_6553_lociStitched	chr10	75906221	76055389	23	75874	NM_006721,NM_012095,NM_001123		NM_001123	530	1	ADK
1_48587_lociStitched	chr8	39889465	39922767	1	33303			NM_020130	531	1	C8orf4
4_17878_lociStitched	chr15	75302557	75364489	4	58424	NM_021823		NM_021823	532	1	PPCDC
37453	chr3	195611083	195644997	37453	33915	NM_005781,NM_001010938		NM_001010938	533	1	TNK2
2_9470_lociStitched	chr11	68075108	68131535	2	54051	NM_002335	NM_022338	NM_002335	534	1	LRP5
17_25651_lociStitched	chr19	48095340	48206364	17	80975	NM_015711	NM_014601,NM_001101419,NM_015710	NM_015711	535	1	GLTSCR1
8085	chr11	3006800	3054646	8085	47847	NM_001194997,NM_005969	NM_001014437,NR_002982	NM_005969	536	1	NAP1L4
9_23338_lociStitched	chr18	12573826	12660246	9	58150	NM_001128627,NM_147163,NM_020148	NM_001128626,NM_020232,NM_024899	NM_001128627	537	1	SPIRE1
9252	chr11	64604876	64653956	9252	49081	NM_017525,NM_006795	NM_130769,NM_015104,NM_130800,NM_130803,NM_130802,NM_004579,NM_000244,NM_006244,NR_029829,NR_029578	NM_006795	538	1	EHD1
6_31592_lociStitched	chr20	47515410	47589481	6	57653	NM_006420		NM_006420	539	1	ARFGEF2
33656	chr22	41638336	41689002	33656	50667	NM_002883	NM_031488,NM_017590,NM_138481	NM_002883	540	1	RANGAP1
24865	chr19	18406513	18460564	24865	54052	NM_017712,NM_012321	NM_005354,NM_000923,NR_036575,NR_036155,NM_004864,NM_001145304,NR_036156,NM_145256	NM_012321	541	1	LSM4
6_32586_lociStitched	chr21	44258845	44353880	6	85943	NM_033661,NM_018669,NM_021075	NM_004571,NM_001001503	NM_033661	542	1	WDR4
13_3282_lociStitched	chr1	151859833	151977549	13	70583	NM_002966,NM_053055	NR_024237,NM_005620,NM_001136003,NM_182578	NM_053055	543	1	THEM4
10_7011_lociStitched	chr10	98589632	98671843	10	61366	NM_032440,NM_001170766	NM_001170765	NM_032440	544	1	LCOR
33703	chr22	42208531	42259962	33703	51432	NM_004599,NM_024821	NR_029507	NM_004599	545	1	SREBF2
8_27503_lociStitched	chr2	69964369	70060948	8	63437	NM_178439,NM_001153		NM_001153	546	1	ANXA4
11768	chr12	53277665	53326862	11768	49198	NM_002273	NM_199187,NM_000224,NM_173352	NM_002273	547	1	KRT8
7_23234_lociStitched	chr18	9093731	9155258	7	56363	NM_021074,NM_001083625		NM_001083625	548	1	ANKRD12
8_23109_lociStitched	chr17	80792618	80873540	8	68344	NM_024702,NM_005993		NM_024702	549	1	ZNF750
9_3637_lociStitched	chr1	165794462	165887657	9	71669	NR_037431,NM_012474		NR_037431	550	1	MIR3658
11_35630_lociStitched	chr3	69211141	69297025	11	65670	NM_015123	NM_198271	NM_198271	551	1	LMOD3
1_18217_lociStitched	chr15	89162568	89209830	1	47263	NM_002201,NM_022767	NR_029606	NM_002201	552	1	ISG20
4_41766_lociStitched	chr5	134457533	134532572	4	66123			NM_002653	553	1	PITX1
7_52788_lociStitched	chrX	106946874	107020586	7	70501	NM_001015881,NM_198057,NM_004089	NM_012216	NM_004089	554	1	TSC22D3
10_30150_lociStitched	chr2	233093553	233201410	10	83635	NM_152383	NM_001632	NM_001632	555	1	ALPP
13_16428_lociStitched	chr14	102476544	102572643	13	72495	NM_001017963,NM_001376	NM_144574	NM_001017963	556	1	HSP90AA1
4631	chr1	225994505	226045554	4631	51050	NM_001136018,NM_014698,NM_000120	NM_001130440,NM_020997	NM_000120	557	1	EPHX1
12_16469_lociStitched	chr14	102905258	103038144	12	93992	NM_001172631,NR_036192,NM_014844,NM_152326	NM_015156	NM_152326	558	1	ANKRD9
21_22470_lociStitched	chr17	62956573	63074981	21	81658	NR_026903,NM_006572	NM_199340	NM_006572	559	1	GNA13
4_33579_lociStitched	chr22	40737844	40809150	4	60959	NM_020831,NM_000026,NM_015705		NM_015705	560	1	SGSM3
4_30983_lociStitched	chr20	31093667	31168954	4	69797		NR_034152,NM_080616	NR_034152	561	1	LOC149950
4628	chr1	225948042	225975327	4628	27286	NM_003133	NM_001136018,NM_000120,NM_001130440	NM_003133	562	1	SRP9
4_5283_lociStitched	chr10	5658443	5710277	4	50586	NM_024701	NM_017782	NM_024701	563	1	ASB13
3488	chr1	156687975	156726264	3488	38290	NM_145729,NM_004494,NM_001126051,NM_030980,NM_001142560,NM_001126050	NM_006617,NM_005973,NM_024540,NM_001878	NM_145729	564	1	MRPL24
3444	chr1	156044120	156086654	3444	42535	NM_001093725,NM_170708,NM_005572	NM_001145264,NM_020387,NM_001193301,NM_001193302,NM_001193300,NM_020131	NM_001093725	565	1	MEX3A
6796	chr10	88699633	88741323	6796	41691	NM_003087,NM_133447,NM_024756,NM_006829	NM_001146157	NM_003087	566	1	SNCG
32008	chr20	61514766	61569420	32008	54655	NM_080796,NM_001193369,NM_001193370,NM_033081,NM_080797,NM_022105	NM_017896,NM_080750,NM_006602,NM_022082	NM_080796	567	1	DIDO1
7_32636_lociStitched	chr21	45526196	45630242	7	80660	NM_198155,NM_003274,NM_005049	NM_004649,NM_015259	NM_198155	568	1	C21orf33
11095	chr12	13018379	13069053	11095	50675	NR_003932,NM_003979,NR_030345	NM_018654	NM_003979	569	1	GPRC5A
2_4071_lociStitched	chr1	201100289	201150390	2	44708	NM_016456	NM_001164586,NM_000069	NM_016456	570	1	TMEM9
14_26502_lociStitched	chr2	26187209	26291454	14	74790	NM_002254,NM_016131		NM_016131	571	1	RAB10
12_42381_lociStitched	chr5	171365511	171438927	12	56140	NM_012300		NM_012300	572	1	FBXW11
21_22841_lociStitched	chr17	75345419	75470024	21	87659	NM_001113492,NM_001113494,NM_006640,NR_036200,NM_001113496,NM_001113493	NM_001113495	NR_036200	573	1	MIR4316
4_11092_lociStitched	chr12	12926633	13000012	4	62312	NM_001130415,NM_016355,NM_030817	NR_003932,NM_003979	NM_016355	574	1	DDX47
7_37868_lociStitched	chr4	8383001	8481078	7	73883	NM_003501,NM_152544	NM_001101667	NM_003501	575	1	ACOX3
12992	chr12	113650839	113683544	12992	32706	NM_017901,NM_138451	NM_001111322,NM_032848,NM_001143819	NM_017901	576	1	TPCN1
1_18656_lociStitched	chr16	2797553	2836968	1	39416	NM_007108,NM_152891,NM_016333,NR_027275	NM_001135086,NM_031948,NM_006799,NM_145252,NR_027274	NM_007108	577	1	TCEB2
1_6813_lociStitched	chr10	88958531	88978515	1	19985			NM_019054	578	1	FAM35A
25280	chr19	40806175	40854404	25280	48230	NM_012268,NM_178830	NR_030371,NM_001626,NM_144685,NM_001031696	NM_178830	579	1	C19orf47
1_49059_lociStitched	chr8	102368752	102392494	1	23743	NR_002182		NR_002182	580	1	NACAP1
8157	chr11	6466590	6512757	8157	46168	NM_012402,NM_012192,NM_006458	NM_145689,NM_001164,NM_144666,NM_000613	NM_006458	581	1	TRIM3
29835	chr2	219135562	219165874	29835	30313	NM_022152	NM_001077191,NM_001087,NM_022572	NM_022152	582	1	TMBIM1
2_10442_lociStitched	chr11	121319816	121361462	2	40688	NM_003105		NM_003105	583	1	SORL1
10_43055_lociStitched	chr6	12272730	12351984	10	64368	NM_001168319		NM_001168319	584	1	EDN1
13_41659_lociStitched	chr5	132349790	132444758	13	64090	NM_002154,NM_017665		NM_002154	585	1	HSPA4
5023	chr1	244994741	245036462	5023	41722	NM_031844,NM_198076,NR_026778	NM_004501	NR_026778	586	1	NCRNA00201
4_2960_lociStitched	chr1	116990225	117060664	4	50616	NM_001779	NR_027646,NR_024125,NR_024126,NR_024124	NR_027646	587	1	ATP1A1OS
8_10824_lociStitched	chr12	3182585	3250302	8	63164	NM_001168320		NM_001168320	588	1	TSPAN9
12_4622_lociStitched	chr1	225757175	225849113	12	69353	NM_018212	NM_001008493	NM_018212	589	1	ENAH
47	chr1	1310583	1345546	47	34964	NM_030937,NM_001039577,NM_017971,NR_015434,NM_017900	NM_001146685,NM_152228,NM_022834,NM_001039211,NM_001145210,NM_032348,NM_004421	NM_030937	590	1	CCNL2
16_41733_lociStitched	chr5	133887029	133993254	16	84356	NM_015288,NM_001033503,NM_021982		NM_001033503	591	1	SAR1B
13277	chr12	121639577	121693015	13277	53439	NM_172226,NM_002560,NM_006549,NM_172214		NM_002560	592	1	P2RX4
9_725_lociStitched	chr1	17842121	17923245	9	72551	NM_001011722,NM_018125		NM_018125	593	1	ARHGEF10L
4_32298_lociStitched	chr21	35262498	35325898	4	53116	NM_001697		NM_001697	594	1	ATP5O
13_25847_lociStitched	chr19	53161856	53248319	13	66842	NM_030972,NM_001161501,NM_001161499,NR_003936	NM_198457,NM_001105549	NR_003936	595	1	ZNF83
5_32861_lociStitched	chr22	21189247	21244746	5	50668	NM_004782,NM_058004	NM_005207	NM_004782	596	1	SNAP29
1_2605_lociStitched	chr1	95317826	95354907	1	37082	NM_152369,NM_001114106	NR_033998,NM_001839	NM_152369	597	1	SLC44A3
14881	chr14	23603935	23656490	14881	52556	NM_012244,NM_182728	NM_001805,NM_017924,NM_001164814	NM_182728	598	1	SLC7A8
24799	chr19	16622681	16683304	24799	60624	NM_024881,NM_006387,NM_032207	NM_021235,NM_145046	NM_006387	599	1	CHERP
9_23174_lociStitched	chr18	3243158	3297829	9	44459	NM_033546,NM_006471,NM_001144944,NM_001144945		NM_001144945	600	1	MYL12B
12_5070_lociStitched	chr1	246699470	246802985	12	67309	NM_152609,NM_022366,NM_001139459	NM_001167740	NM_152609	601	1	CNST
3_39936_lociStitched	chr5	1308635	1349949	3	37852	NM_030782	NM_001193376	NM_030782	602	1	CLPTM1L
7_20005_lociStitched	chr16	70042790	70105753	7	53985	NR_003610,NR_036054	NM_017990	NR_036054	603	1	MIR1972-1
10_44089_lociStitched	chr6	42692364	42774950	10	58258	NR_037141,NM_003192	NM_000322,NM_015349	NM_003192	604	1	TBCC
2_2568_lociStitched	chr1	94548877	94590652	2	41109	NM_000350		NM_000350	605	1	ABCA4
11_9780_lociStitched	chr11	75470069	75579835	11	76129	NM_032564,NM_003369	NM_025098	NM_003369	606	1	UVRAG
33520	chr22	39668354	39719687	33520	51334	NR_000027,NR_000028,NM_000967,NR_002439,NR_000026	NM_004711,NM_033016,NM_145738,NM_002608	NR_000028	607	1	SNORD83B
6_46689_lociStitched	chr7	47438690	47526523	6	66336	NM_022748		NM_022748	608	1	TNS3
33436	chr22	37931557	37980795	33436	49239	NM_152243,NM_006498	NM_001001560,NM_001172688,NM_001166343,NM_014550,NM_002405	NM_152243	609	1	CDC42EP1
12_17890_lociStitched	chr15	75389113	75509457	12	75114	NM_015492		NM_015492	610	1	C15orf39
6_17818_lociStitched	chr15	73848263	73928987	6	64361	NM_001161363	NM_001024736	NM_001161363	611	1	NPTN
2_12974_lociStitched	chr12	113336025	113387306	2	49931	NM_002534,NM_016816,NM_006187	NM_001032731,NM_001032409	NM_006187	612	1	OAS3
14_12051_lociStitched	chr12	64233106	64323298	14	59097	NM_020762		NM_020762	613	1	SRGAP1
6_44865_lociStitched	chr6	111871624	111932901	6	58880	NR_028338,NR_034110,NR_034109,NM_001164282,NM_001164283	NM_001164281	NM_001164282	614	1	TRAF3IP2
10_49850_lociStitched	chr9	34022624	34134473	10	73403	NM_018449,NM_015397	NM_001171201	NM_018449	615	1	UBAP2
42641	chr5	177553074	177585009	42641	31936	NM_017838,NM_022762,NM_015111	NR_003281,NM_001034833,NM_004499	NM_022762	616	1	RMND5B
10_32726_lociStitched	chr22	18048850	18131276	10	66202	NM_015367,NM_001696,NM_031481	NM_001039366	NM_001696	617	1	ATP6V1E1
43733	chr6	33680595	33718875	43733	38281	NM_054111	NM_032340,NM_001142883,NM_181336,NM_001143944	NM_054111	618	1	IP6K3
11_35524_lociStitched	chr3	63895111	63985515	11	74855	NM_000333,NM_001128149	NM_014814,NM_025075	NM_001128149	619	1	ATXN7
24704	chr19	14075038	14127163	24704	52126	NM_002918	NM_001145028,NM_004843,NM_138353,NM_080864,NM_001146254	NM_002918	620	1	RFX1
5_4406_lociStitched	chr1	214664310	214754258	5	58758	NM_005401	NM_016343	NM_005401	621	1	PTPN14
2_49345_lociStitched	chr8	141293424	141325354	2	31347	NM_001160372,NM_031466		NM_001160372	622	1	TRAPPC9
11_43758_lociStitched	chr6	34577570	34667709	11	69011	NM_022758		NM_022758	623	1	C6orf106
30928	chr20	30118767	30165703	30928	46937	NM_178580,NR_003677,NM_178582	NM_030789,NM_002165,NR_036161	NR_003677	624	1	PSIMCT-1
2_34351_lociStitched	chr3	14155525	14200955	2	44556	NM_001145769,NM_024334,NM_144636	NM_014463,NM_001098502	NM_024334	625	1	TMEM43
11_40301_lociStitched	chr5	34446475	34530418	11	58526			NM_001145522	626	1	RAI14
3_23192_lociStitched	chr18	3579454	3628505	3	41684	NR_024101		NR_024101	627	1	FLJ35776
2_49387_lociStitched	chr8	144943116	144990450	2	45714	NM_201379,NM_201381,NM_201384,NM_201382,NM_000445,NM_201383,NM_031308,NM_201378,NM_201380	NM_014281,NR_030633,NR_030383,NM_178564,NM_001136033,NM_015356	NM_031308	628	1	EPPK1
9_46660_lociStitched	chr7	44829626	44899198	9	52601	NM_021130,NM_138635,NM_012412	NM_033224,NM_031449,NM_174929	NM_138635	629	1	H2AFV
12_10111_lociStitched	chr11	102260857	102366592	12	65006	NM_052932	NM_001166	NM_052932	630	1	TMEM123
17962	chr15	78338454	78378245	17962	39792	NM_015079	NM_006383,NM_001101404	NM_015079	631	1	TBC1D2B
9_35477_lociStitched	chr3	58446691	58525315	9	60785	NM_153331,NM_001128214,NM_003500	NR_033384,NM_000925	NM_153331	632	1	KCTD6
13_23707_lociStitched	chr18	45795211	45890017	13	75827			NM_001039360	633	1	ZBTB7C
51466	chr9	132354951	132404777	51466	49827	NM_014064,NM_199350,NM_017873	NM_016307	NM_199350	634	1	C9orf50
20_41206_lociStitched	chr5	95941437	96088309	20	72665	NM_173060,NM_001042440,NM_001190442,NR_033798		NM_001042440	635	1	CAST
1_32310_lociStitched	chr21	35734382	35768218	1	33837	NM_058182,NM_172201		NM_058182	636	1	FAM165B
1_48696_lociStitched	chr8	54403191	54446390	1	43200			NM_000912	637	1	OPRK1
9_2577_lociStitched	chr1	94638850	94721801	9	50134	NM_004815		NM_004815	638	1	ARHGAP29
12_16434_lociStitched	chr14	102588960	102689690	12	70804	NM_001017963,NM_181302,NM_181291,NM_144574		NM_181302	639	1	WDR20
7_24986_lociStitched	chr19	23938763	24007340	7	56845	NM_138286,NR_003662		NR_003662	640	1	RPSAP58
10_14119_lociStitched	chr13	44873146	44949529	10	63381	NM_001010897		NM_001010897	641	1	SERP2
19_23828_lociStitched	chr18	55366250	55472363	19	66641	NM_005603		NM_005603	642	1	ATP8B1
7_10835_lociStitched	chr12	3265146	3349680	7	75412	NM_001168320		NM_001168320	643	1	TSPAN9
51610	chr9	136197025	136247428	51610	50404	NR_002448,NM_133640,NM_153710,NM_003172,NR_000016,NM_033161,NR_000017,NM_006753,NM_000972,NM_017503,NR_002447	NR_024514,NM_020469,NM_020385,NM_139025	NM_003172	644	1	SURF1
33780	chr22	43504433	43545666	33780	41234	NM_001197,NM_014507	NM_000714,NM_012263	NM_014507	645	1	MCAT
8_6424_lociStitched	chr10	73568780	73653721	8	69486	NM_001042465,NM_001171935	NM_022153	NM_001042465	646	1	PSAP
4_8791_lociStitched	chr11	44580709	44650605	4	58304	NM_001024844		NM_001024844	647	1	CD82
8_4804_lociStitched	chr1	232732392	232842890	8	71941			NM_020808	648	1	SIPA1L2
2_49267_lociStitched	chr8	126145600	126191067	2	45014	NM_173685	NM_014846	NM_173685	649	1	NSMCE2
15_35442_lociStitched	chr3	57731404	57838427	15	58402	NM_007159		NM_007159	650	1	SLMAP
33350	chr22	35968434	36018516	33350	50083	NM_005368,NM_203377,NM_203378	NM_014310,NM_030641	NM_005368	651	1	MB
2_49295_lociStitched	chr8	131474830	131515085	2	38456			NM_018482	652	1	ASAP1
15_26231_lociStitched	chr2	10462248	10558253	15	78017	NM_134421,NM_002149	NM_002539	NM_134421	653	1	HPCAL1
7_33172_lociStitched	chr22	30364943	30445184	7	63366	NM_153050	NM_152510	NM_152510	654	1	HORMAD2
3_32551_lociStitched	chr21	43341592	43396506	3	53947	NM_015500,NM_199050	NR_027273,NM_001098402,NM_022115,NM_001040424	NM_015500	655	1	C2CD2
4_37186_lociStitched	chr3	184266799	184326703	4	47920	NM_004443		NM_004443	656	1	EPHB3
11587	chr12	49157905	49191497	11587	33593	NM_020983,NR_029448,NR_029449,NM_015270	NM_001240,NM_000725	NM_015270	657	1	ADCY6
4_48840_lociStitched	chr8	74721497	74793444	4	52089	NM_001001481		NM_001001481	658	1	UBE2W
5_12831_lociStitched	chr12	110432038	110498052	5	48142	NM_057170,NM_207435,NM_139201,NM_033121	NM_001135213	NM_033121	659	1	ANKRD13A
6_5472_lociStitched	chr10	13686025	13765944	6	73569			NM_003675	660	1	PRPF18
1_48865_lociStitched	chr8	81104907	81136409	1	31503		NM_001025253	NM_001025253	661	1	TPD52
51446	chr9	131886202	131947470	51446	61269	NM_178003,NM_203434,NM_021131,NM_001193397	NM_001135917,NM_178000,NM_000755	NM_203434	662	1	IER5L
27757	chr2	85632193	85668609	27757	36417	NM_001747,NM_198482		NM_198482	663	1	SH2D6
2_48704_lociStitched	chr8	54718858	54760554	2	31837	NM_015941,NM_213620	NM_003702,NM_170587	NM_213620	664	1	ATP6V1H
27763	chr2	85741715	85792361	27763	50647	NM_000821,NM_005911	NM_016494,NM_003761,NM_006634,NM_001013649,NM_001031738	NM_005911	665	1	MAT2A
6_33406_lociStitched	chr22	36899131	36979468	6	77078	NM_024955,NM_001102371,NM_003753	NM_012473	NM_003753	666	1	EIF3D
7_46154_lociStitched	chr7	16793173	16861488	7	52262	NM_006408,NM_014399		NM_006408	667	1	AGR2
13_11196_lociStitched	chr12	15296307	15379201	13	54294	NM_001190726		NM_001190726	668	1	RERG
9449	chr11	67768850	67814065	9449	45216	NM_000694,NM_006053,NM_006019,NM_002496,NM_001161473,NM_030930		NM_002496	669	1	NDUFS8
3549	chr1	161119492	161154571	3549	35080	NM_012475,NM_016406,NM_000309,NM_003779	NM_004550,NM_001166159,NM_001039712,NM_001185093,NM_001185094,NM_004106,NM_001014443,NM_001185092,NM_032174,NM_001643,NM_012394,NM_005099,NM_001039711	NM_000309	670	1	PPOX
42610	chr5	176754051	176806953	42610	52903	NM_006480,NM_006816	NM_000505,NM_013237,NM_001004105,NM_001167579,NM_001031677,NM_001029886	NM_006816	671	1	LMAN2
7_24760_lociStitched	chr19	15467455	15530577	7	54822	NM_005858,NM_014371	NR_031716,NM_022904,NM_021241	NM_005858	672	1	AKAP8
14_17120_lociStitched	chr15	52257432	52371662	14	67921	NM_002748,NM_138792	NM_020396	NM_002748	673	1	MAPK6
8_11845_lociStitched	chr12	54509470	54616182	8	71257	NR_026656,NM_014311,NR_026655	NM_001127321,NM_001127322	NM_014311	674	1	SMUG1
8_48446_lociStitched	chr8	29564964	29642320	8	57840	NR_026765		NR_026765	675	1	C8orf75
4_46622_lociStitched	chr7	43792266	43850280	4	46146	NM_000712	NM_018224	NM_000712	676	1	BLVRA
3_19013_lociStitched	chr16	15061374	15104491	3	39979	NM_015027	NM_173474	NM_015027	677	1	PDXDC1
8_37592_lociStitched	chr4	1281753	1347761	8	63126	NM_001017405,NM_020894		NM_020894	678	1	KIAA1530
3_32380_lociStitched	chr21	38251451	38312567	3	45700	NM_000411		NM_000411	679	1	HLCS
1_48812_lociStitched	chr8	70395208	70418013	1	22806	NM_015170,NM_001128206	NM_001128204,NM_001128205	NM_001128206	680	1	SULF1
7_20340_lociStitched	chr16	85004383	85072209	7	59550	NM_017740	NM_001145548	NM_017740	681	1	ZDHHC7
14864	chr14	23333698	23376814	14864	43117	NM_173527,NM_018107,NM_014045	NM_004995,NM_001126105,NM_178336,NM_001039619,NM_001126106,NM_001166269,NM_001077351	NM_173527	682	1	REM2
11_42071_lociStitched	chr5	148329083	148411931	11	62195	NM_024577		NM_024577	683	1	SH3TC2
33466	chr22	38555872	38593696	33466	37825	NM_001004426	NM_025045,NM_001161572,NM_001161573	NM_001004426	684	1	PLA2G6
18_13093_lociStitched	chr12	116536835	116646578	18	72217	NM_015335,NR_030351		NR_030351	685	1	MIR620
12_22596_lociStitched	chr17	70448697	70537857	12	63054	NR_036488		NR_036488	686	1	LOC100499467
12_16396_lociStitched	chr14	102227115	102321109	12	62137	NM_178586,NM_178587,NM_001161725	NR_026774,NM_002719	NM_178586	687	1	PPP2R5C
5_33026_lociStitched	chr22	25743523	25806353	5	60659	NM_001135772,NM_182492	NR_033733,NR_029395	NM_001135772	688	1	LRP5L
8_50320_lociStitched	chr9	91548628	91643417	8	68381	NM_001001938,NM_005226,NM_016848		NM_001001938	689	1	C9orf47
10_35770_lociStitched	chr3	72291757	72399234	10	87457			NM_012234	690	1	RYBP
17_52464_lociStitched	chrX	66762654	66876939	17	64559	NM_000044,NM_001011645		NM_001011645	691	1	AR
10_37403_lociStitched	chr3	194184335	194277939	10	61486	NR_033929		NR_033929	692	1	FLJ34208
5_40036_lociStitched	chr5	7622362	7680918	5	46220	NM_020546		NM_001089584	693	1	C5orf49
11_28047_lociStitched	chr2	101615648	101709164	11	65816	NM_000993,NM_001098577,NM_001102426		NM_000993	694	1	RPL31
6_39404_lociStitched	chr4	144255438	144312597	6	51056	NM_002039		NM_002039	695	1	GAB1
24825	chr19	17416272	17453720	24825	37449	NM_023937,NM_001195422,NM_024050,NM_020959,NM_001128855	NM_152363,NM_001033549,NM_031941,NM_031310,NM_024527	NM_020959	696	1	ANO8
17865	chr15	75067099	75117921	17865	50823	NM_001127190,NM_021819	NM_001099436,NM_005697	NM_021819	697	1	LMAN1L
3_9530_lociStitched	chr11	69447382	69502532	3	46492	NM_153451,NM_053056	NM_005117	NM_153451	698	1	ORAOV1
7_46377_lociStitched	chr7	29518668	29608094	7	43275	NM_004067,NM_175887,NM_001039936		NM_175887	699	1	PRR15
18917	chr16	11872980	11897032	18917	24053	NM_014153	NM_015914,NR_024049,NM_015659	NM_014153	700	1	ZC3H7A
2_4142_lociStitched	chr1	203590201	203627391	2	37166	NM_001684	NM_001001396	NM_001684	701	1	ATP2B4
4_48964_lociStitched	chr8	95413526	95470183	4	37282	NM_012415		NM_012415	702	1	RAD54B
5_43453_lociStitched	chr6	25120253	25198618	5	42703	NR_002174,NR_027626		NR_027626	703	1	CMAH
31945	chr20	57553270	57595795	31945	42526	NM_030773,NM_198976,NM_001336	NM_006886,NM_016045,NM_001001977	NM_001336	704	1	CTSZ
11903	chr12	56486220	56528578	11903	42359	NM_001982,NM_006191,NM_001035267,NM_032786,NM_015292	NM_001184796,NM_021019,NM_001005915,NM_002475	NM_001035267	705	1	RPL41
12_2863_lociStitched	chr1	113928106	114028661	12	62938	NM_152900	NM_001142782	NM_152900	706	1	MAGI3
24738	chr19	14596554	14628830	24738	32277	NM_202467,NM_001146693	NM_005716,NR_030369,NM_213560,NM_000955,NM_138501	NM_202467	707	1	GIPC1
6_46894_lociStitched	chr7	66110250	66165501	6	51867		NM_014504,NM_001167961	NM_001167961	708	1	KCTD7
14_45174_lociStitched	chr6	138535849	138634899	14	66442	NM_021635,NM_020340		NM_021635	709	1	PBOV1
12_37493_lociStitched	chr3	196463221	196551960	12	58226	NM_002577	NM_001166304,NM_152699,NM_032898	NM_002577	710	1	PAK2
2_7894_lociStitched	chr10	134206051	134238869	2	30635	NM_001098637	NM_173541	NM_001098637	711	1	PWWP2B
27523	chr2	70286553	70324436	27523	37884	NR_033872,NM_006196	NR_024444	NR_033872	712	1	LOC400960
7_51407_lociStitched	chr9	131355757	131421862	7	61795	NM_001130438,NM_052844	NM_003011,NM_001122821,NM_013355	NM_052844	713	1	WDR34
4_41970_lociStitched	chr5	141200862	141260627	4	53774	NM_032420,NM_002587	NM_001142603	NM_032420	714	1	PCDH1
1_32321_lociStitched	chr21	36091212	36121351	1	30140	NR_024351	NM_053277	NR_024351	715	1	NCRNA00160
33441	chr22	38051542	38092758	33441	41217	NM_020315,NM_024313,NM_018957,NM_002305	NM_001001560,NM_001039141,NM_001172688,NM_007032	NM_002305	716	1	LGALS1
10368	chr11	118774966	118807831	10368	32866	NM_182557	NM_001716,NM_032966,NM_006760	NM_182557	717	1	BCL9L
11_28576_lociStitched	chr2	131800622	131889869	11	78824	NM_001100623,NM_032995,NM_001009993		NM_001009993	718	1	FAM168B
4_46697_lociStitched	chr7	47670550	47733982	4	50853	NM_001123065		NM_001123065	719	1	C7orf65
28276	chr2	113912050	113945949	28276	33900	NM_012455	NR_015377,NM_000577,NM_173842	NM_012455	720	1	PSD4
3_41771_lociStitched	chr5	134694152	134737249	3	42316	NM_138609,NM_004893	NM_001040158,NM_130848	NM_138609	721	1	H2AFY
51371	chr9	130841929	130867121	51371	25193	NM_001006641,NM_001006642,NM_052901,NM_001006643	NM_005564,NR_033374,NR_024425,NR_027811,NM_025072,NM_197956	NM_001006642	722	1	SLC25A25
1_48725_lociStitched	chr8	58763765	58782039	1	18275			NM_147189	723	1	FAM110B
2_9516_lociStitched	chr11	69028453	69080975	2	52393	NM_138768		NM_138768	724	1	MYEOV
7_24887_lociStitched	chr19	18784310	18888058	7	86980		NM_018316	NM_018316	725	1	KLHL26
12_10721_lociStitched	chr12	562604	658513	12	67528	NM_173593		NM_173593	726	1	B4GALNT3
12_6188_lociStitched	chr10	61587325	61671766	12	63129	NM_005436	NR_024340	NM_005436	727	1	CCDC6
25771	chr19	50351438	50388432	25771	36995	NM_001098632,NM_032375,NM_001098633,NM_017432,NM_001168222,NM_007254	NM_152899,NM_153718,NM_012068,NM_012346,NM_001171937,NM_172374,NM_030973,NM_016553,NM_001193357,NM_001193646	NM_007254	728	1	PNKP
37812	chr4	6759900	6788144	37812	28245	NM_001100590	NM_018366,NM_203462	NM_001100590	729	1	KIAA0232
1_30980_lociStitched	chr20	31030103	31075023	1	44921	NM_080616		NM_080616	730	1	C20orf112
1_24892_lociStitched	chr19	18942290	18990496	1	48207	NM_002911	NM_019070,NM_007263	NM_002911	731	1	UPF1
5_3908_lociStitched	chr1	182556440	182618171	5	58033	NM_002928,NM_001102450,NR_036490	NM_021133	NR_036490	732	1	LOC284648
19_43258_lociStitched	chr6	16669911	16783250	19	68791	NM_000332		NM_000332	733	1	ATXN1
11_9485_lociStitched	chr11	68209332	68304945	11	56635	NM_002335,NM_001164162	NM_001164160	NM_001164162	734	1	PPP6R3
49802	chr9	33301935	33335462	49802	33528	NM_147133,NM_147134,NM_002504	NM_001195536,NM_001172415	NM_147133	735	1	NFX1
49929	chr9	35824772	35850438	49929	25667	NM_001042589,NM_001042590,NM_016446,NM_001012446	NM_032593,NM_001039592,NR_024006,NM_003995,NM_001004487	NM_001042590	736	1	TMEM8B
8_26457_lociStitched	chr2	25440987	25523735	8	75613	NM_153759,NM_022552,NM_175630,NM_175629	NR_031570,NM_000939	NM_153759	737	1	DNMT3A
10_24138_lociStitched	chr19	2126715	2187676	10	57910	NM_032482,NM_001077523,NM_003938	NM_001031735,NM_018049,NR_031596,NM_130807	NM_001077523	738	1	AP3D1
9_17240_lociStitched	chr15	58728529	58842456	9	82302	NM_000236		NM_000236	739	1	LIPC
4_2091_lociStitched	chr1	51746016	51812740	4	59589	NM_001144832,NM_001080494	NM_014372	NM_001080494	740	1	TTC39A
15_31691_lociStitched	chr20	49119075	49228855	15	85398	NM_002827,NM_080829,NR_030375		NR_030375	741	1	MIR645
7_5992_lociStitched	chr10	43515429	43616672	7	86322	NM_020975,NM_020630	NM_018590	NM_020975	742	1	RET
16_43106_lociStitched	chr6	13604573	13727670	16	65399	NM_001193267,NM_031244,NM_012241,NM_016167,NM_005493		NM_005493	743	1	RANBP9
16_51502_lociStitched	chr9	132750342	132841952	16	68658	NM_001136557,NM_015033		NM_015033	744	1	FNBP1
4_49195_lociStitched	chr8	119924074	119978604	4	46121	NM_002546		NM_002546	745	1	TNFRSF11B
8_42463_lociStitched	chr5	173037208	173151340	8	81859	NM_138369	NM_001159651	NM_138369	746	1	BOD1
4_4200_lociStitched	chr1	205260053	205347495	4	70788	NM_030952,NM_018203		NM_030952	747	1	NUAK2
3334	chr1	153911569	153952327	3334	40759	NM_014856,NM_006694,NM_130898,NM_181715,NM_014437	NM_001030,NM_002870,NM_020699	NM_181715	748	1	CRTC2
8_5844_lociStitched	chr10	30866614	30933589	8	52197	NM_183058		NM_183058	749	1	LYZL2
13_36210_lociStitched	chr3	123264547	123372903	13	67830	NM_053032,NM_053026,NM_198402	NM_053031	NM_198402	750	1	PTPLB
31041	chr20	32229795	32278211	31041	48417	NM_001039709,NM_001024675,NM_080825,NM_001032999,NM_031231,NM_005225	NM_007238,NM_032819	NM_001024675	751	1	C20orf134
3183	chr1	150529640	150560356	3183	30717	NM_025008,NM_001197320,NM_019032	NM_004436,NR_036211,NM_004425,NM_207045	NM_001197320	752	1	MCL1
5_10644_lociStitched	chr11	130451436	130526772	5	54764			NM_139055	753	1	ADAMTS15
4_33224_lociStitched	chr22	31705270	31747259	4	38771	NM_032051,NM_032050	NM_001135911,NM_014323,NM_004147	NM_032051	754	1	PATZ1
20_2350_lociStitched	chr1	66693187	66820986	20	61886	NM_001037340,NM_001037339		NM_001037339	755	1	PDE4B
9_19353_lociStitched	chr16	29294658	29386936	9	62565	NR_002939		NR_002939	756	1	RUNDC2C
7_13121_lociStitched	chr12	116793696	116868103	7	68991			NM_015335	757	1	MED13L
38203	chr4	40229940	40270010	38203	40071	NM_004310		NM_004310	758	1	RHOH
4_48876_lociStitched	chr8	81700386	81755533	4	42269	NM_001033723		NM_001033723	759	1	ZNF704
30821	chr20	19905245	19936505	30821	31261	NM_018993		NM_018993	760	1	RIN2
9_49582_lociStitched	chr9	12774539	12827928	9	42324	NM_203403		NM_203403	761	1	C9orf150
8_18561_lociStitched	chr16	1402644	1487761	8	60109	NM_001010878,NM_023076,NM_001037125,NM_032520,NM_001193388,NM_001143980	NM_194260,NM_001001410,NM_194261,NM_001193389,NM_003345,NM_003933,NM_001199097,NM_001114331,NM_001199096	NM_023076	762	1	UNKL
30476	chr20	328022	362258	30476	34237	NM_024958,NM_021158	NM_006462,NM_006943,NM_033089	NM_021158	763	1	TRIB3
11_43794_lociStitched	chr6	34837503	34929620	11	78809	NM_015245,NM_017754,NM_005643		NM_015245	764	1	ANKS1A
5_51076_lociStitched	chr9	123411884	123480034	5	49874	NM_001080497		NM_001080497	765	1	MEGF9
15_20654_lociStitched	chr17	1843218	1937529	15	64329	NM_001383,NM_178568	NM_001098202,NR_029674,NM_006497,NM_080822	NM_178568	766	1	RTN4RL1
6_8509_lociStitched	chr11	18376924	18431305	6	38133	NM_001165414,NM_001165416,NM_001142307	NM_002301,NM_007216,NM_001135239	NM_001165416	767	1	LDHA
6_35386_lociStitched	chr3	56788679	56858258	6	53248	NM_019555,NM_001128615,NM_001128616		NM_019555	768	1	ARHGEF3
3_4180_lociStitched	chr1	204638857	204703447	3	64093	NM_201630,NM_006338		NM_201630	769	1	LRRN2
3_28866_lociStitched	chr2	159570790	159612865	3	40919		NM_001017920	NM_001017920	770	1	DAPL1
17_39578_lociStitched	chr4	154383735	154499994	17	66887	NM_015196	NM_001131007	NM_015196	771	1	KIAA0922
10_31889_lociStitched	chr20	55727954	55843622	10	81962	NM_001719		NM_001719	772	1	BMP7
3_24972_lociStitched	chr19	23554865	23591580	3	35818	NM_003430		NM_003430	773	1	ZNF91
7_14024_lociStitched	chr13	41557486	41639026	7	47999	NM_172373,NM_007187		NM_172373	774	1	ELF1
10_24756_lociStitched	chr19	15281875	15373533	10	60933	NM_024794,NM_058243,NM_000435,NM_014299,NM_001142886	NM_006844	NM_024794	775	1	EPHX3
6_28831_lociStitched	chr2	158678211	158737559	6	54169	NM_001111067,NM_001105		NM_001105	776	1	ACVR1
3_46403_lociStitched	chr7	30261752	30296531	3	32783		NM_147128,NR_030319,NR_037513	NM_147128	777	1	ZNRF2
14_1680_lociStitched	chr1	40488199	40576143	14	63754	NM_000310,NM_006367	NM_001105530	NM_006367	778	1	CAP1
27_13062_lociStitched	chr12	116374201	116515242	27	80391	NM_015335		NR_030351	779	1	MIR620
7_19134_lociStitched	chr16	19837786	19929670	7	71337	NM_016235,NM_153208		NM_016235	780	1	GPRC5B
14_28684_lociStitched	chr2	139243771	139326294	14	59023	NM_001001664		NM_001001664	781	1	SPOPL
5_51602_lociStitched	chr9	135975179	136032259	5	54453	NM_021996,NM_006266,NM_001042368	NM_001807,NR_001275	NM_006266	782	1	RALGDS
3_45493_lociStitched	chr6	152311141	152389147	3	64953	NM_000125,NM_001122740,NM_001122742,NM_001122741		NM_000125	783	1	ESR1
8_25337_lociStitched	chr19	42236054	42307481	8	57124	NM_001815,NM_002483	NM_173506,NM_001040283,NM_004363	NM_002483	784	1	CEACAM6
7_14809_lociStitched	chr14	21671448	21742211	7	59067	NM_031314	NM_001077442,NM_020366	NM_031314	785	1	HNRNPC
32	chr1	1184773	1212356	32	27584	NM_194458	NM_001130413,NM_058167,NM_001029885,NM_030649,NM_001014980,NM_153339,NM_002978,NM_003327,NM_004195,NM_016176,NM_080605,NM_017871	NM_194458	786	1	UBE2J2
38200	chr4	40187345	40209717	38200	22373	NM_004310		NM_004310	787	1	RHOH
8_42546_lociStitched	chr5	175866132	175937041	8	64789	NM_014613	NM_001834,NM_014901,NM_017675,NM_001171976	NM_014613	788	1	FAF2
10_43780_lociStitched	chr6	34749564	34822102	10	51822	NM_017754	NM_003093,NM_015245,NM_005643	NM_017754	789	1	UHRF1BP1
4_8712_lociStitched	chr11	35155719	35214987	4	54644	NM_000610		NM_000610	790	1	CD44
14_21773_lociStitched	chr17	40468738	40583644	14	67383	NM_213662,NM_012232,NM_139276	NM_003150,NM_012448,NM_003152,NM_001130020	NM_213662	791	1	STAT3
3_7616_lociStitched	chr10	121409788	121448390	3	37657	NM_004281	NM_014937	NM_004281	792	1	BAG3
8_32882_lociStitched	chr22	21918350	21984824	8	61544	NM_001017964,NM_003347	NM_014337,NR_030622,NR_029845,NM_152612,NM_022044	NM_003347	793	1	UBE2L3
3_25266_lociStitched	chr19	40312229	40367556	3	40974	NM_001436,NM_006484,NM_003890	NM_001143832,NM_004714	NM_001436	794	1	FBL
28277	chr2	113948402	113979603	28277	31202	NM_012455,NM_003466	NR_015377	NR_015377	795	1	LOC654433
19_31537_lociStitched	chr20	46118964	46216490	19	65826	NM_001174088	NM_001174087	NM_001174088	796	1	NCOA3
7_5276_lociStitched	chr10	5453986	5517614	7	45417	NM_005863,NM_001047160	NM_017422,NM_053049,NM_005185	NM_005863	797	1	NET1
6_31559_lociStitched	chr20	46578841	46650267	6	59249			NM_001161841	798	1	SULF2
7_31425_lociStitched	chr20	43310518	43398158	7	70017	NM_003881,NM_182970,NM_022358	NM_000022	NM_003881	799	1	WISP2
5_4227_lociStitched	chr1	206595692	206662331	5	64405	NM_001042758,NM_014002,NM_001170637	NM_001193321,NM_182663	NM_014002	800	1	IKBKE
12_44484_lociStitched	chr6	76442162	76531059	12	54141	NM_004999		NM_004999	801	1	MYO6
6_7450_lociStitched	chr10	115998518	116064701	6	50622	NM_198496,NM_032550		NM_198496	802	1	VWA2
4_5078_lociStitched	chr1	246849389	246919672	4	54889	NM_016002	NR_015422	NM_016002	803	1	SCCPDH
10_27420_lociStitched	chr2	65280901	65361666	10	60917	NM_015147,NM_015543	NM_004161	NM_015543	804	1	RAB1A
43830	chr6	35740981	35768492	43830	27512	NM_207409,NM_001832,NM_001010886	NR_027117,NM_001145775,NM_145028,NM_182548	NM_001010886	805	1	C6orf127
3_42130_lociStitched	chr5	149371564	149417858	3	45538	NM_014983,NM_030953	NM_000440,NM_000112	NM_030953	806	1	TIGD6
45999	chr7	6043665	6077329	45999	33665	NM_014413,NM_006303,NM_000535	NM_001134335	NM_006303	807	1	AIMP2
5102	chr1	249128009	249160073	5102	32065	NM_024836,NM_001193328,NM_001136036	NM_001017434,NM_030645,NR_036070	NM_001136036	808	1	ZNF692
5_19160_lociStitched	chr16	20858636	20928732	5	56601	NM_001144924,NM_001128302,NM_020424,NM_173475	NM_001128301,NM_001142725	NM_020424	809	1	LYRM1
9_13725_lociStitched	chr13	24288157	24372256	9	58519	NM_005932		NM_001014442	810	1	PCOTH
11_34761_lociStitched	chr3	42053847	42143611	11	59490	NM_001042646		NM_001042646	811	1	TRAK1
6_30615_lociStitched	chr20	4113718	4180946	6	56609	NR_033917,NM_175840	NM_175839,NM_000678	NM_175840	812	1	SMOX
13_41328_lociStitched	chr5	112194054	112268632	13	58799	NM_003135,NM_005669	NM_152624	NM_005669	813	1	REEP5
24866	chr19	18460623	18499904	24866	39282	NM_004864,NM_017712,NR_036156	NM_012321,NM_145256,NM_001170939,NM_001170938,NM_001009998	NM_004864	814	1	GDF15
33676	chr22	41844379	41886247	33676	41869	NM_001098,NM_032758	NM_016272	NM_001098	815	1	ACO2
11183	chr12	15087431	15115809	11183	28379	NM_152321,NM_001175	NM_000900,NM_006205	NM_152321	816	1	ERP27
9_27605_lociStitched	chr2	73247342	73344750	9	61763	NM_144579,NM_015470		NM_144579	817	1	SFXN5
43709	chr6	33231050	33276069	43709	45020	NM_172209,NM_022551,NM_172208,NM_004761,NM_014260,NM_022553,NM_001164267,NM_001185181,NM_003782	NM_001145338,NM_003190,NM_001141969,NM_005453	NM_001164267	818	1	WDR46
5_30812_lociStitched	chr20	19712704	19784096	5	44277			NM_018993	819	1	RIN2
32998	chr22	24909887	24964543	32998	54657	NM_031444,NM_016327,NM_004175	NM_001032364,NM_013430,NM_005265,NM_001032365,NM_207644,NR_028483	NM_031444	820	1	C22orf13
3_19033_lociStitched	chr16	15640686	15703575	3	52327	NM_033201,NM_001184999,NM_001142469	NM_017668,NR_030159,NM_001143979,NM_001184998	NM_001184999	821	1	KIAA0430
5_33521_lociStitched	chr22	39739068	39775328	5	33513	NM_145738,NM_004711,NM_145731	NR_000027,NR_002439,NR_000026,NM_000967,NM_006116,NR_000028	NM_145738	822	1	SYNGR1
36395	chr3	129365009	129398526	36395	33518	NR_033361,NM_001017395,NM_001128224	NM_015103	NR_033361	823	1	TMCC1
7_31274_lociStitched	chr20	36649115	36724528	7	60202	NM_021215,NM_014657		NM_021215	824	1	RPRD1B
19036	chr16	15749972	15789490	19036	39519	NM_017668,NM_001143979	NR_030159,NM_001184998	NM_017668	825	1	NDE1
3_45411_lociStitched	chr6	150149416	150190791	3	38143	NM_032832	NM_139165	NM_032832	826	1	LRP11
3_4938_lociStitched	chr1	236551179	236602789	3	44241	NM_080738,NM_145861		NM_080738	827	1	EDARADD
13_20285_lociStitched	chr16	84468295	84565924	13	73480	NM_014861,NM_020947		NM_020947	828	1	KIAA1609
1_3834_lociStitched	chr1	178494094	178523419	1	29326	NR_033186	NM_001170722	NR_033186	829	1	C1orf220
45697	chr6	159254263	159287078	45697	32816	NR_028496	NM_003379,NM_001111077,NM_001195032	NR_028496	830	1	OSTCL
3_36694_lociStitched	chr3	148990919	149029877	3	37913		NM_138786,NM_001184723	NM_001184723	831	1	TM4SF18
37549	chr3	197673176	197690564	37549	17389	NM_001134435,NM_000996,NR_026787,NM_032263	NM_001136049	NM_000996	832	1	RPL35A
2825	chr1	113151616	113189459	2825	37844	NM_017744,NM_006135,NM_138729	NM_001130079	NM_006135	833	1	CAPZA1
5_50968_lociStitched	chr9	116222926	116281777	5	57843	NM_144488,NM_017790,NM_130795	NM_134427,NM_017443,NR_027261,NM_152786	NM_130795	834	1	RGS3
2_49355_lociStitched	chr8	141779889	141825891	2	40973	NM_005607		NM_001164623	835	1	EIF2C2
17_2161_lociStitched	chr1	54710959	54821244	17	83909	NM_145716,NM_001009955	NM_001031672,NM_016491	NM_016491	836	1	MRPL37
11_51985_lociStitched	chrX	16608359	16691324	11	58785	NM_175859,NM_019857,NM_001144002,NM_004057	NM_032796	NM_004057	837	1	S100G
6_46553_lociStitched	chr7	39720717	39798140	6	49853	NR_026999,NM_005402		NR_026999	838	1	NCRNA00265
10_33078_lociStitched	chr22	27801409	27917057	10	87050			NM_002430	839	1	MN1
3_26530_lociStitched	chr2	26975404	27013056	3	36573	NM_017877,NM_001809,NM_001042426		NM_017877	840	1	C2orf18
13_51247_lociStitched	chr9	127993254	128105507	13	60759	NM_015635,NM_005347,NM_001174152,NM_005833	NM_001123355	NM_015635	841	1	GAPVD1
49411	chr8	145691667	145735323	49411	43657	NM_003923,NM_145754,NM_005309,NM_032902,NM_138431	NM_001024678,NM_130849,NM_014665,NM_016208,NM_013432,NM_032687,NM_001129888,NM_138496,NM_001001795,NM_004260,NM_017767	NM_032902	842	1	PPP1R16A
7264	chr10	105534316	105574838	7264	40523	NM_014631		NM_014631	843	1	SH3PXD2A
31167	chr20	34359955	34394759	31167	34805	NM_016436	NM_004902	NM_016436	844	1	PHF20
9213	chr11	63639194	63678363	9213	39170	NM_001163296,NM_017490	NM_173587,NM_024771,NM_001039469	NM_017490	845	1	MARK2
2_49340_lociStitched	chr8	141043802	141078753	2	33624	NM_001160372,NM_031466		NM_016601	846	1	KCNK9
5_32989_lociStitched	chr22	24775399	24842988	5	61080	NR_028484,NR_028483,NM_001145468,NM_000675	NM_016327	NM_000675	847	1	ADORA2A
6_4326_lociStitched	chr1	211748270	211828822	6	65475	NM_021194	NM_002497	NM_021194	848	1	SLC30A1
8_33233_lociStitched	chr22	31829390	31903478	8	62139	NM_014775,NM_001164501,NM_019843,NM_004147	NM_001007467,NM_001164502	NM_001164501	849	1	EIF4ENIF1
19_20308_lociStitched	chr16	84736384	84823367	19	66495	NM_005153		NM_005153	850	1	USP10
10_22457_lociStitched	chr17	62763115	62836193	10	63204	NR_026899,NR_024386,NR_027487,NR_036199		NR_026899	851	1	LOC146880
4_28056_lociStitched	chr2	101722742	101776929	4	47484	NM_001102426		NM_001102426	852	1	TBC1D8
5_31133_lociStitched	chr20	33846883	33907227	5	48682	NM_018244,NM_181468,NM_178468,NM_181466	NM_002212	NM_178468	853	1	FAM83C
7_31245_lociStitched	chr20	35891531	35947665	7	50773	NM_001003897	NM_198291,NM_005417,NM_001184731	NM_001003897	854	1	MANBAL
43725	chr6	33534333	33571140	43725	36808	NM_001188,NR_027908,NR_028361	NM_002224	NR_028361	855	1	GGNBP1
6_5738_lociStitched	chr10	28540023	28594904	6	53055	NM_173496		NM_173496	856	1	MPP7
7_37012_lociStitched	chr3	172223623	172283131	7	44539	NM_001190943,NR_033994	NM_001190942	NR_033994	857	1	TNFSF10
11949	chr12	57467556	57508487	11949	40932	NM_005967,NM_001178079,NM_001178078,NM_001130963	NM_002332	NM_005967	858	1	NAB2
49410	chr8	145645564	145691172	49410	45609	NM_032687,NM_183057,NM_138496,NM_013432,NM_001129888	NM_130849,NM_174922,NR_031600,NR_030635,NM_003923,NM_005309,NM_145754,NM_016208,NM_138431,NM_032902,NM_013291,NM_017767	NM_013432	859	1	TONSL
11_2550_lociStitched	chr1	93902830	93987439	11	56378	NM_001024948		NM_001024948	860	1	FNBP1L
16_27280_lociStitched	chr2	61680907	61769704	16	61192	NM_014709,NM_003400	NR_003707	NM_014709	861	1	USP34
3_32626_lociStitched	chr21	45282622	45346950	3	50150	NM_001037553,NM_020132		NM_020132	862	1	AGPAT3
7_4879_lociStitched	chr1	235242042	235298112	7	48835	NM_014765,NM_015014,NR_002956	NM_001161533	NR_002956	863	1	SNORA14B
8_50886_lociStitched	chr9	114764350	114837259	8	51196	NM_022486		NM_022486	864	1	SUSD1
10_9632_lociStitched	chr11	71134335	71213562	10	58975	NM_018161,NM_001360	NM_001012503,NM_001163817,NM_021046	NM_018161	865	1	NADSYN1
8_34868_lociStitched	chr3	45096692	45190383	8	65083	NM_022842,NM_178181		NM_022842	866	1	CDCP1
1_41938_lociStitched	chr5	139919636	139953763	1	34128	NM_020690,NM_001035235,NM_003732,NM_080670,NM_133173	NM_006051	NM_001035235	867	1	SRA1
10414	chr11	120148591	120191330	10414	42740	NM_014352	NM_001198670,NM_001198665	NM_001198670	868	1	TMEM136
3_31585_lociStitched	chr20	47397581	47449051	3	50188	NM_020820		NM_020820	869	1	PREX1
24_22729_lociStitched	chr17	73303965	73408017	24	60704	NR_037449,NM_002086,NM_203506	NR_036520,NM_015971,NM_020679,NM_001126121,NM_014738,NM_014001,NM_001172703	NM_002086	870	1	GRB2
14_3766_lociStitched	chr1	173893895	174012891	14	68091	NM_172071	NM_000488	NM_172071	871	1	RC3H1
19_23899_lociStitched	chr18	56514072	56638823	19	55174	NM_018181		NM_018181	872	1	ZNF532
20_12940_lociStitched	chr12	112720420	112821430	20	69309	NM_001109662	NM_002834,NM_000970	NM_001109662	873	1	C12orf51
12_47742_lociStitched	chr7	130666971	130759672	12	55666	NR_015431,NR_024153	NM_001145354	NR_024153	874	1	FLJ43663
2_34173_lociStitched	chr3	8747986	8788962	2	35512	NM_033337,NM_001234	NM_000916	NM_033337	875	1	CAV3
8_42753_lociStitched	chr6	658607	719200	8	47526	NM_018303	NM_148959	NM_018303	876	1	EXOC2
12_48374_lociStitched	chr8	28198914	28272252	12	56861	NM_018660		NM_018660	877	1	ZNF395
13231	chr12	120655671	120682483	13231	26813	NM_002859,NM_025157	NM_006836,NM_001002,NM_001080855	NM_025157	878	1	PXN
18249	chr15	90300676	90330414	18249	29739	NM_001039958,NM_001150	NM_018670	NM_001039958	879	1	MESP2
12_26625_lociStitched	chr2	28884374	29027608	12	68572	NM_206876,NM_002709	NM_001142634	NM_206876	880	1	PPP1CB
40048	chr5	10289349	10317046	40048	27698	NM_138809	NM_012073,NM_199133,NM_005885	NM_138809	881	1	CMBL
9_38077_lociStitched	chr4	37630236	37690000	9	50263	NM_001085399,NM_001085400	NM_018302	NM_001085399	882	1	RELL1
8_49165_lociStitched	chr8	117697031	117784515	8	53507	NM_003756,NM_032334		NM_003756	883	1	EIF3H
24712	chr19	14178140	14203731	24712	25592	NM_002730,NM_207518,NM_138352,NR_024282	NM_001145028,NM_018154,NM_004843,NM_080864	NR_024282	884	1	LOC113230
12_5323_lociStitched	chr10	6183333	6288215	12	74792	NM_004566,NM_001145443,NR_036111		NM_004566	885	1	PFKFB3
13_23916_lociStitched	chr18	59462866	59561973	13	64173	NM_173557		NM_173557	886	1	RNF152
33437	chr22	37980906	38017218	33437	36313	NM_001172688,NM_013365,NM_001001561	NM_001001560,NM_020315,NM_018957,NM_152243,NM_006498	NM_013365	887	1	GGA1
4_31915_lociStitched	chr20	56556474	56602818	4	37904			NM_199171	888	1	PMEPA1
12_31853_lociStitched	chr20	55107689	55223916	12	78943	NM_001013646,NM_003222	NM_001012971,NM_080615	NM_003222	889	1	TFAP2C
11_5547_lociStitched	chr10	21421086	21487284	11	51004	NM_001173484,NM_001177483	NM_001010896	NM_001173484	890	1	NEBL
15209	chr14	50456238	50486868	15209	30631	NM_001012706		NM_001012706	891	1	C14orf182
1_49074_lociStitched	chr8	103405253	103433972	1	28720	NM_015902		NM_015902	892	1	UBR5
9174	chr11	63309497	63340358	9174	30862	NM_017878,NM_004585	NM_001142537,NM_001142535,NM_001128203,NM_007069	NM_017878	893	1	HRASLS2
10_15200_lociStitched	chr14	50315615	50391993	10	45518	NM_001663,NM_004713		NM_001663	894	1	ARF6
6_2582_lociStitched	chr1	94879438	94957653	6	41454	NM_001122674,NM_002858	NM_001178096	NM_001122674	895	1	ABCD3
17_50720_lociStitched	chr9	110002268	110105804	17	67786	NM_002874		NM_002874	896	1	RAD23B
3_5005_lociStitched	chr1	244458949	244494787	3	23639		NM_001012970	NM_001012970	897	1	C1orf100
24580	chr19	11037589	11063693	24580	26105	NM_024029,NM_138358	NM_001128849,NM_001128844,NM_001128845	NM_138358	898	1	C19orf52
8_37790_lociStitched	chr4	6266997	6331341	8	62816	NM_001145853,NM_181876,NM_020416		NM_001145853	899	1	WFS1
9_26280_lociStitched	chr2	11671886	11741998	9	56942	NM_014668,NM_148903,NM_033090		NM_033090	900	1	GREB1
2_37392_lociStitched	chr3	193979038	194018966	2	35651		NR_024480	NR_024480	901	1	LOC100131551
8_27313_lociStitched	chr2	62414173	62464475	8	47229	NM_006577		NM_006577	902	1	B3GNT2
6_12797_lociStitched	chr12	109868902	109926627	6	50547	NM_183415,NM_031954	NM_130466	NM_031954	903	1	KCTD10
11_30971_lociStitched	chr20	30912079	31003793	11	53661	NM_004798,NM_001164603,NM_015338		NM_001164603	904	1	ASXL1
5_46037_lociStitched	chr7	7212444	7278734	5	41560	NM_020156		NM_020156	905	1	C1GALT1
8_31103_lociStitched	chr20	33099869	33174131	8	67002	NM_181509,NM_080476,NM_032514,NM_014183		NM_181509	906	1	MAP1LC3A
10_17909_lociStitched	chr15	75703933	75764002	10	48274	NM_001145358,NM_001145357,NM_015477,NM_002833	NM_006715	NM_015477	907	1	SIN3A
4166	chr1	204372595	204398006	4166	25412	NM_032833,NM_002646	NM_014935,NR_027022	NM_032833	908	1	PPP1R15B
33766	chr22	43386060	43416305	33766	30246	NM_001184970	NM_007229,NM_001184971	NM_001184970	909	1	PACSIN2
2_19040_lociStitched	chr16	15967302	16003388	2	36057	NM_144600	NM_004996,NM_001040113	NM_144600	910	1	C16orf63
26022	chr19	58328724	58369117	26022	40394	NR_024162,NM_032828	NM_017652,NM_024762,NM_001144989	NR_024162	911	1	FKBP1AP1
8_20265_lociStitched	chr16	84112170	84178773	8	46096	NM_003791,NM_031463	NM_178452,NM_001145400,NM_001080442,NM_001146051	NM_003791	912	1	MBTPS1
2_49291_lociStitched	chr8	130891425	130932144	2	34490	NM_016623		NM_016623	913	1	FAM49B
33741	chr22	42985538	43021782	33741	36245	NM_032311,NR_029422,NM_007326,NM_000398,NM_001171660	NR_002184,NM_001129819,NM_014509,NM_001165877	NM_032311	914	1	POLDIP3
6_4252_lociStitched	chr1	207468790	207522089	6	33484	NM_000574		NM_000574	915	1	CD55
33419	chr22	37405089	37434538	33419	29450	NR_024038,NM_003312	NM_001013436,NM_024681,NM_001163857	NR_024038	916	1	MPST
7_15926_lociStitched	chr14	75984331	76047075	7	49016	NM_017791,NM_006399	NM_001195283	NM_006399	917	1	BATF
6_15323_lociStitched	chr14	55558305	55606692	6	43661	NR_003225,NM_002306	NM_144578,NM_001177388	NM_002306	918	1	LGALS3
7_18059_lociStitched	chr15	80967543	81044377	7	51177	NM_021214	NM_018689	NM_021214	919	1	FAM108C1
7_28522_lociStitched	chr2	129016532	129084348	7	62167	NM_004807		NM_004807	920	1	HS6ST1
8_5215_lociStitched	chr10	3796880	3877206	8	53300	NR_027653	NM_001160124	NR_027653	921	1	KLF6
7_25183_lociStitched	chr19	38532878	38588831	7	51358	NM_015073		NM_001135155	922	1	DPF1
3187	chr1	150572152	150605259	3187	33108	NM_207042,NM_207047,NM_207044,NM_207168,NM_207046	NR_036211,NM_001197320,NM_207045,NM_004436	NM_207047	923	1	ENSA
7_35325_lociStitched	chr3	53831847	53894078	7	51806	NM_001128840,NM_018725,NM_018397	NM_022899,NM_021237	NM_018397	924	1	CHDH
43693	chr6	32129178	32167198	43693	38021	NM_001136,NM_002586,NM_006913,NM_030652,NM_032741,NM_138717,NM_005155,NM_022107,NR_003129,NM_006411,NM_004557	NM_001136153,NM_022110,NM_030651,NR_037169	NR_003129	925	1	RNF5P1
2_4928_lociStitched	chr1	236302835	236344454	2	39034	NM_003272		NM_003272	926	1	GPR137B
19035	chr16	15717343	15749659	19035	32317	NM_001184999,NM_017668,NM_001143979,NR_030159	NM_001184998	NM_001184999	927	1	KIAA0430
5_37639_lociStitched	chr4	2458500	2520140	5	57283	NM_002938,NM_001185009,NM_001193282	NM_001185010,NM_001172656	NM_001185009	928	1	RNF4
8_45900_lociStitched	chr7	1038710	1123962	8	68342	NM_001134395,NM_138445,NR_029898	NM_006869,NM_017781,NM_001031617,NM_001039966,NM_001098201	NM_138445	929	1	GPR146
2_29519_lociStitched	chr2	201600373	201633310	2	31688	NR_001557	NM_014670	NR_001557	930	1	AOX2P
9_33613_lociStitched	chr22	41098748	41184042	9	57672	NM_006358	NM_005297	NM_005297	931	1	MCHR1
1_49079_lociStitched	chr8	103869663	103887967	1	18305	NM_148174	NM_015878	NM_148174	932	1	AZIN1
4_35054_lociStitched	chr3	48281789	48345360	4	37800	NM_016089,NM_005793	NM_004345,NM_001080525	NM_005793	933	1	NME6
12_41353_lociStitched	chr5	112504187	112611508	12	62372	NM_001085377,NM_002387		NM_002387	934	1	MCC
2_3357_lociStitched	chr1	154374218	154419269	2	42908	NM_181359	NM_000565	NM_181359	935	1	IL6R
9_46061_lociStitched	chr7	7758434	7846314	9	51171	NR_034084	NM_002947	NM_002947	936	1	RPA3
6_46430_lociStitched	chr7	30631642	30690967	6	47148	NM_002047	NM_001883	NM_002047	937	1	GARS
24822	chr19	17356664	17385955	24822	29292	NM_031941,NM_014173	NM_024050,NM_152363,NM_005234,NM_018467,NM_001033549,NM_023937,NM_024527,NM_024578	NM_031941	938	1	USHBP1
8_4897_lociStitched	chr1	235446840	235500906	8	44449	NM_004837,NM_001037277,NM_031371	NM_016374,NM_001079515	NM_031371	939	1	ARID4B
14_26880_lociStitched	chr2	42771017	42851397	14	59220	NM_020744	NM_133329	NM_020744	940	1	MTA3
11_6401_lociStitched	chr10	72563239	72651600	11	57219	NM_003901,NM_000281	NM_152710	NM_003901	941	1	SGPL1
11_49824_lociStitched	chr9	33805381	33885718	11	56886		NR_003690,NM_002771	NM_002771	942	1	PRSS3
10_4516_lociStitched	chr1	222753920	222845270	10	54690	NM_198551,NM_022831,NM_005681	NM_024746,NM_144695	NM_198551	943	1	MIA3
9_5400_lociStitched	chr10	11863934	11943532	9	61942	NM_153256		NM_153256	944	1	C10orf47
51364	chr9	130759036	130790374	51364	31339		NM_001035254,NM_203305,NM_001006641,NM_197956	NM_001035254	945	1	FAM102A
3375	chr1	155083369	155114706	3375	31338	NM_018973,NM_153741,NM_001122837,NM_004428	NM_004952,NM_005227,NM_025058,NM_001018016,NM_173852	NM_004428	946	1	EFNA1
6_14337_lociStitched	chr13	52527676	52588005	6	42686	NM_000053,NM_001004127	NM_021645	NM_000053	947	1	ATP7B
11914	chr12	56671434	56699890	11914	28457	NM_004077	NM_001190991,NM_144576,NM_001135195,NM_016584,NM_001099337,NM_173595,NM_173596,NM_001127460,NM_001166279	NM_004077	948	1	CS
14_2250_lociStitched	chr1	61582943	61655725	14	57642	NM_001145512,NM_001145511,NM_005595	NM_001134673	NM_005595	949	1	NFIA
5_8722_lociStitched	chr11	35282380	35353236	5	44743			NM_000610	950	1	CD44
37180	chr3	184037752	184067168	37180	29417	NR_003055,NM_001171087,NM_144635,NM_004953,NM_182917,NM_001171093,NM_198244	NM_003741,NM_006232,NM_001194946,NM_000460,NM_002808	NM_001171093	951	1	FAM131A
6_49308_lociStitched	chr8	134722236	134792951	6	56259			NM_003033	952	1	ST3GAL1
3_35796_lociStitched	chr3	72769906	72807449	3	35379	NM_018130		NM_018130	953	1	SHQ1
11753	chr12	52585995	52617650	11753	31656	NR_027358	NM_001081492,NM_005556	NR_027358	954	1	LOC283404
6_39327_lociStitched	chr4	140927890	140984231	6	38764	NM_018717		NM_018717	955	1	MAML3
13_7666_lociStitched	chr10	123248611	123370174	13	78224	NM_022970,NM_001144919,NM_001144915,NM_001144916,NM_001144914,NM_001144913	NM_000141	NM_001144914	956	1	FGFR2
5_18450_lociStitched	chr15	101382648	101471694	5	66416	NM_024652,NM_000693		NM_000693	957	1	ALDH1A3
10_806_lociStitched	chr1	20047357	20127945	10	55644	NM_181719		NM_181719	958	1	TMCO4
37464	chr3	195853186	195879902	37464	26717	NR_034088	NM_001128148,NM_003234	NR_034088	959	1	LOC401109
51469	chr9	132454344	132493009	51469	38666	NM_016307	NM_017873,NM_004878	NM_004878	960	1	PTGES
17_47087_lociStitched	chr7	75666297	75760098	17	64673	NM_005918,NM_016086	NM_031925	NM_005918	961	1	MDH2
6_46614_lociStitched	chr7	43654836	43715249	6	43056	NM_004760,NM_018224		NM_004760	962	1	STK17A
4_13018_lociStitched	chr12	115097198	115153580	4	42868	NM_005996		NM_005996	963	1	TBX3
14911	chr14	24603512	24638662	14911	35151	NM_017999,NM_006263,NM_016049,NM_006084,NM_002818	NM_025230,NM_203402,NM_001184739,NM_001163484,NM_001048205,NM_006177,NM_138476,NM_014169,NM_001018073,NR_028100,NM_024658,NM_001014842,NM_181357	NM_017999	964	1	RNF31
6_4153_lociStitched	chr1	203852966	203903956	6	42359		NM_003094	NM_003094	965	1	SNRPE
2_48842_lociStitched	chr8	74870359	74891242	2	20693	NM_017866,NM_005648	NM_001040613,NM_001195797	NM_005648	966	1	TCEB1
6_13847_lociStitched	chr13	30941235	31007994	6	53043	NR_024464	NM_002128	NR_024464	967	1	LOC100188949
6_29537_lociStitched	chr2	201979000	202041733	6	41454	NM_001127184,NM_001127183,NM_003879	NM_173822,NM_002491	NM_001127183	968	1	CFLAR
1_6734_lociStitched	chr10	81942252	81968734	1	26483	NM_145868	NM_001157	NM_145868	969	1	ANXA11
3_6420_lociStitched	chr10	73452072	73503541	3	50346	NM_001164375,NM_001168390	NM_022153	NM_001164375	970	1	C10orf105
33493	chr22	39101741	39139585	33493	37845	NM_015374,NM_004286	NM_001002880,NM_014876,NM_020243,NM_001013647	NM_004286	971	1	GTPBP1
3_36911_lociStitched	chr3	161118927	161145163	3	24542		NM_001040100	NM_001040100	972	1	C3orf57
13228	chr12	120609466	120643223	13228	33758	NM_001002,NM_006836	NM_025157	NM_006836	973	1	GCN1L1
5_8639_lociStitched	chr11	33709279	33761775	5	45907	NM_203331,NM_001166692,NM_001127225,NM_001127227	NM_001127223,NM_000611,NM_012175	NM_001127225	974	1	CD59
8_14572_lociStitched	chr13	99173590	99238443	8	54821	NM_001032296,NM_003576		NM_001032296	975	1	STK24
10_37940_lociStitched	chr4	16026464	16093306	10	49919	NM_001145847,NM_001145849,NM_001145848		NM_001145849	976	1	PROM1
7_18223_lociStitched	chr15	89628395	89712767	7	50055	NM_007011		NM_007011	977	1	ABHD2
10560	chr11	126259616	126308659	10560	49044	NM_006278	NR_033839	NM_006278	978	1	ST3GAL4
5_36057_lociStitched	chr3	113249300	113296970	5	34792	NM_017699	NM_144718	NM_017699	979	1	SIDT1
6_41085_lociStitched	chr5	79512947	79568620	6	44772	NM_001174071,NM_001174072		NM_001174071	980	1	SERINC5
10_21675_lociStitched	chr17	38460030	38521380	10	51220	NM_152219,NM_001145301,NM_001024809,NM_000964		NM_001024809	981	1	RARA
8_41846_lociStitched	chr5	138022190	138104379	8	55991	NM_001903		NM_001903	982	1	CTNNA1
1_10593_lociStitched	chr11	129178030	129202328	1	24299		NM_003658	NM_003658	983	1	BARX2
6_4085_lociStitched	chr1	201614705	201713016	6	72140	NM_001167738,NM_020443		NM_001167738	984	1	NAV1
42626	chr5	176943856	176978234	42626	34379	NM_016222,NM_001190946	NM_001144875,NM_004395,NM_017510,NM_024872,NM_080881,NM_005451,NM_007255	NM_016222	985	1	DDX41
5_22345_lociStitched	chr17	57902773	57943566	5	36031	NM_001193613,NR_029493,NM_030938	NM_003161,NM_001193609	NR_029493	986	1	MIR21
24610	chr19	11441916	11473802	24610	31887	NM_001080503,NM_004283,NM_022737,NM_033408	NM_001145416,NM_175871,NM_012466,NM_000121,NM_001170635	NM_001080503	987	1	CCDC159
7_27409_lociStitched	chr2	65197213	65260378	7	53938	NM_001193493,NM_003038	NR_036586,NM_015147	NM_003038	988	1	SLC1A4
7_320_lociStitched	chr1	9351509	9411950	7	53394	NM_025106		NM_025106	989	1	SPSB1
15_12310_lociStitched	chr12	88889763	88975099	15	45741	NM_003994	NM_000899	NM_003994	990	1	KITLG
2_2927_lociStitched	chr1	116181059	116230090	2	45297	NM_001172411,NM_001172412		NM_001172412	991	1	VANGL1
3_24746_lociStitched	chr19	15202818	15261915	3	44668	NM_006844,NM_033025	NM_000435,NM_012114	NM_006844	992	1	ILVBL
10_23284_lociStitched	chr18	9894185	9971587	10	44842	NM_003574	NM_001098529	NM_003574	993	1	VAPA
10_7479_lociStitched	chr10	116436330	116496247	10	43203	NM_001003408	NM_002313,NM_001003407	NM_001003408	994	1	ABLIM1
8_43868_lociStitched	chr6	36543273	36613331	8	61161	NR_036610,NM_003017,NR_037491	NR_037151,NM_000389,NM_078467,NR_037152,NM_007271	NR_037491	995	1	MIR3925
32514	chr21	42505662	42528474	32514	22813	NR_024100	NM_182832,NM_012105,NR_036167	NR_024100	996	1	C21orf130
5_46845_lociStitched	chr7	65184143	65242871	5	42801	NR_003110,NR_002961		NR_003110	997	1	CCT6P1
9289	chr11	65137327	65166380	9289	29054	NM_031904,NM_001077241	NM_006268,NR_030343,NM_145719,NR_028272	NM_001077241	998	1	SLC25A45
5_29866_lociStitched	chr2	219575034	219627297	5	47911	NM_014640	NM_022453,NM_015690,NM_000784	NM_014640	999	1	TTLL4
33011	chr22	25382699	25426547	33011	43849	NM_001145206	NM_001001663	NM_001145206	1000	1	KIAA1671
4_46707_lociStitched	chr7	47982631	48019966	4	35258	NM_004507,NM_138295		NM_138295	1001	1	PKD1L1
35145	chr3	49437361	49469983	35145	32623	NM_001664,NM_000481,NM_032316,NM_022171	NM_001177643,NM_001165928,NM_000581	NM_022171	1002	1	TCTA
10_46143_lociStitched	chr7	16682529	16742211	10	46616	NM_014038,NM_020319	NM_001159767	NM_014038	1003	1	BZW2
18_34202_lociStitched	chr3	9424074	9519519	18	57099	NM_001080517,NR_027007,NM_015453	NM_001114092	NM_001080517	1004	1	SETD5
3339	chr1	154138539	154174930	3339	36392	NM_001043351,NM_001010979,NM_152263,NR_030600	NM_001098616,NM_001159484,NM_014847,NM_001127320	NM_001043351	1005	1	TPM3
2_4314_lociStitched	chr1	211497447	211528445	2	30606	NM_001033910,NM_004619,NM_145759	NR_026761	NM_145759	1006	1	TRAF5
4_18278_lociStitched	chr15	90931591	90990947	4	45210	NM_003870	NM_001004309,NR_028287	NM_003870	1007	1	IQGAP1
8_50911_lociStitched	chr9	115136303	115210494	8	49150	NM_001195822	NM_001163788,NM_133465	NM_001195822	1008	1	HSDL2
2_34345_lociStitched	chr3	13488974	13529995	2	35702	NM_024827,NM_001136041	NM_024923	NM_024827	1009	1	HDAC11
2_37462_lociStitched	chr3	195772548	195819742	2	47171	NM_001128148,NM_003234	NR_034088	NM_003234	1010	1	TFRC
2_48770_lociStitched	chr8	66926559	66952332	2	24279	NM_033105		NM_033105	1011	1	DNAJC5B
10_13574_lociStitched	chr12	132214193	132289153	10	63361	NM_004592	NM_016155	NM_004592	1012	1	SFSWAP
8_43899_lociStitched	chr6	37205818	37294545	8	58122	NM_001162900,NM_017772,NM_145316	NM_003958	NM_001162900	1013	1	TMEM217
15_41345_lociStitched	chr5	112340965	112459932	15	77689	NM_001085377,NM_152624,NM_002387		NM_152624	1014	1	DCP2
4_51719_lociStitched	chr9	139423181	139471898	4	46922	NM_017617	NM_014866	NM_017617	1015	1	NOTCH1
12_35578_lociStitched	chr3	65887538	65958194	12	44917	NM_004742,NM_015520		NM_004742	1016	1	MAGI1
6_11041_lociStitched	chr12	11997400	12049509	6	50203	NM_001987		NM_138723	1017	1	BCL2L14
1_49269_lociStitched	chr8	126442640	126476954	1	34315			NM_173685	1018	1	NSMCE2
8_28819_lociStitched	chr2	158588946	158664752	8	36000	NM_001111067,NM_001105		NM_001105	1019	1	ACVR1
2_48953_lociStitched	chr8	94829932	94853626	2	23620	NM_001142301,NR_024522		NM_001142301	1020	1	TMEM67
8_17857_lociStitched	chr15	74865711	74959025	8	73042	NM_001130028,NM_006465,NM_001142443,NM_003992		NM_001130028	1021	1	CLK3
10_29746_lociStitched	chr2	216971823	217061056	10	48349	NM_021141	NM_001142310,NM_018441	NM_021141	1022	1	XRCC5
1_48973_lociStitched	chr8	95819930	95849382	1	29453	NM_017864		NM_017864	1023	1	INTS8
9648	chr11	71798622	71829194	9648	30573	NM_001145310,NM_017907,NM_001145309,NR_026886,NM_014042	NM_000804,NR_036123,NM_001145308,NM_001145307,NM_006185	NM_017907	1024	1	C11orf59
32655	chr21	46260686	46292891	32655	32206	NM_004339	NM_006936,NM_003343,NM_000211	NM_004339	1025	1	PTTG1IP
10891	chr12	6472425	6504482	10891	32058	NM_002342,NM_001038,NM_001159575,NM_001159576	NM_001242,NM_001065	NM_001159575	1026	1	SCNN1A
13_8664_lociStitched	chr11	34212449	34306431	13	69072	NM_145804		NM_145804	1027	1	ABTB2
7_4965_lociStitched	chr1	241740491	241806237	7	42455	NM_014322,NM_001821,NM_003679	NM_144625	NM_001821	1028	1	CHML
2_2579_lociStitched	chr1	94783370	94820351	2	36949			NM_001122674	1029	1	ABCD3
6_51178_lociStitched	chr9	126067063	126121046	6	49139	NM_173689	NR_030332,NM_018387,NM_001171137	NM_173689	1030	1	CRB2
9_39297_lociStitched	chr4	140419151	140482197	9	46020	NM_030648	NM_031296	NM_030648	1031	1	SETD7
9_13112_lociStitched	chr12	116677328	116742104	9	53620	NM_015335		NM_015335	1032	1	MED13L
4_416_lociStitched	chr1	10552399	10598619	4	39383	NM_004565	NM_004401	NM_004565	1033	1	PEX14
5_16414_lociStitched	chr14	102408878	102458641	5	41950	NM_001376		NM_001376	1034	1	DYNC1H1
45916	chr7	1591278	1617683	45916	26406	NM_001097620,NR_027328,NM_001134340,NM_032302	NM_001080453,NR_021487,NM_002360	NM_032302	1035	1	PSMG3
16821	chr15	41158444	41194059	16821	35616	NM_020857,NM_133639	NM_001032367,NM_003710,NM_019074,NM_001130143	NM_133639	1036	1	RHOV
2_18042_lociStitched	chr15	80441593	80481277	2	39600	NM_000137		NM_000137	1037	1	FAH
14_28173_lociStitched	chr2	110351686	110460510	14	59589	NM_023016,NM_144710		NM_023016	1038	1	ANKRD57
41618	chr5	131704576	131731039	41618	26464	NM_003060	NM_001013717,NR_037500	NM_003060	1039	1	SLC22A5
3_27666_lociStitched	chr2	74573892	74622672	3	40612	NM_004082,NR_024463,NR_033935,NM_023019	NM_001190836,NM_032118,NM_001135041,NM_133478,NM_021196,NM_001015055,NM_001135040,NM_001145054,NM_001015056	NM_023019	1040	1	DCTN1
6_24844_lociStitched	chr19	17867439	17920090	6	39864	NM_001161358,NM_015122,NM_014256	NM_005543,NM_018174,NM_000215,NM_001161359,NM_001161357	NM_014256	1041	1	B3GNT3
3_49007_lociStitched	chr8	99300751	99326026	3	23629	NM_024759		NM_024759	1042	1	NIPAL2
24585	chr19	11183019	11212293	24585	29275	NM_001195800	NM_000527	NM_001195800	1043	1	LDLR
15_42578_lociStitched	chr5	176488159	176590351	15	67037	NM_002011,NM_012279,NM_022963,NM_172349,NM_022455		NM_172349	1044	1	NSD1
3_4543_lociStitched	chr1	223804984	223860092	3	53317	NM_001143962	NM_001146068,NM_001748	NM_001143962	1045	1	CAPN8
6_5788_lociStitched	chr10	29385101	29454377	6	48577			NM_032517	1046	1	LYZL1
9_33599_lociStitched	chr22	41022830	41083881	9	50144	NM_020831,NM_005297		NM_020831	1047	1	MKL1
6_9459_lociStitched	chr11	67864948	67921652	6	48795	NM_212469	NM_001277	NM_212469	1048	1	CHKA
17_49835_lociStitched	chr9	33903522	34009117	17	63214	NR_003690,NM_018449,NR_003685		NR_003685	1049	1	SNORD121A
11_40157_lociStitched	chr5	16663905	16759279	11	53654	NM_012334	NM_001034850	NM_001034850	1050	1	FAM134B
11_47794_lociStitched	chr7	137616993	137687075	11	51727	NM_194071		NM_194071	1051	1	CREB3L2
5_2589_lociStitched	chr1	94989539	95068396	5	59363	NM_001993	NM_001178096	NM_001993	1052	1	F3
7939	chr11	305032	321861	7939	16830	NM_021034,NM_006435,NM_003641	NM_025092,NM_001025295	NM_003641	1053	1	IFITM1
3_46663_lociStitched	chr7	44919460	44962440	3	33888	NM_033224	NM_012412	NM_033224	1054	1	PURB
6_32530_lociStitched	chr21	42867803	42955646	6	45164	NM_005656,NM_001135099		NM_005656	1055	1	TMPRSS2
9_6992_lociStitched	chr10	98011821	98078821	9	49167	NM_001114094,NM_001017520		NM_001114094	1056	1	BLNK
13_16476_lociStitched	chr14	103053245	103123967	13	60988	NM_015156	NR_036192	NM_015156	1057	1	RCOR1
13_1462_lociStitched	chr1	33436992	33502976	13	59789	NM_001625,NM_013411	NM_001199199,NM_052998,NM_001127361	NM_001625	1058	1	AK2
9773	chr11	75205527	75243674	9773	38148	NM_030792	NM_001235	NM_030792	1059	1	GDPD5
10_37993_lociStitched	chr4	24530456	24605202	10	47409	NM_001358		NM_001358	1060	1	DHX15
1_37470_lociStitched	chr3	195998894	196021403	1	22510	NM_152773,NM_005017	NM_138461	NM_005017	1061	1	PCYT1A
8_14667_lociStitched	chr13	111155098	111217997	8	52046	NM_017817		NM_017817	1062	1	RAB20
4_27161_lociStitched	chr2	54760193	54812619	4	39987	NM_178313	NR_002229	NM_178313	1063	1	SPTBN1
35232	chr3	52007167	52042066	35232	34900	NM_015407,NM_001146314,NR_037192,NM_000666,NM_000992	NM_080865,NM_004704,NM_001003931,NM_001174100,NM_033010,NM_020418,NM_001947	NM_000992	1064	1	RPL29
4078	chr1	201415985	201443741	4078	27757	NM_012396	NM_001193570,NM_001193572,NR_026667,NM_003281,NM_005558,NM_001193571	NM_012396	1065	1	PHLDA3
14_17767_lociStitched	chr15	71969119	72072415	14	62983	NM_024817	NM_014249	NM_014249	1066	1	NR2E3
8_23316_lociStitched	chr18	11975960	12039598	8	47725	NM_014214		NM_014214	1067	1	IMPA2
1_31214_lociStitched	chr20	35195180	35244697	1	49518	NM_001199513,NM_021809,NM_001199535,NM_199483,NM_001199534,NM_175077,NM_001199515	NM_006097,NM_032214	NM_001199534	1068	1	C20orf24
5_12706_lociStitched	chr12	105577702	105631749	5	47694	NM_018171		NM_018171	1069	1	APPL2
3_49369_lociStitched	chr8	143801371	143828291	3	25832	NM_016647,NM_020427	NM_205545,NM_003695,NM_005672,NM_023946,NM_001160354,NM_177477,NM_001077527,NM_177457,NR_033343,NM_177458,NM_177476	NM_016647	1070	1	C8orf55
2_44141_lociStitched	chr6	43631476	43681031	2	46157	NM_001193341,NM_001193343	NM_014628,NM_001003690,NM_019096	NM_001193343	1071	1	MRPS18A
3_32361_lociStitched	chr21	37854594	37899129	3	42682	NM_001146078,NM_001146077	NM_001146079,NM_012130	NM_001146079	1072	1	CLDN14
1_45470_lociStitched	chr6	151940903	151960940	1	20038	NM_025059		NM_001122742	1073	1	ESR1
1_48674_lociStitched	chr8	49523713	49545028	1	21316			NM_001142857	1074	1	EFCAB1
16_19958_lociStitched	chr16	68740315	68833680	16	59982	NM_004360	NM_024562	NM_004360	1075	1	CDH1
4_2917_lociStitched	chr1	115255104	115303161	4	35858	NM_002524,NM_007158,NM_001130523,NM_001007553	NM_198459,NM_001102396	NM_002524	1076	1	NRAS
15_25075_lociStitched	chr19	34720805	34829496	15	45141	NM_014686	NM_001184722,NM_000175	NM_014686	1077	1	KIAA0355
5_32371_lociStitched	chr21	38123348	38180288	5	49158	NM_000411		NM_005069	1078	1	SIM2
6_48685_lociStitched	chr8	52753331	52815656	6	35074	NM_052937	NM_144651	NM_052937	1079	1	PCMTD1
10_15041_lociStitched	chr14	34890741	34970242	10	48894	NM_138288	NM_018453	NM_138288	1080	1	C14orf147
2_3527_lociStitched	chr1	160159995	160197572	2	37045	NM_001231,NM_003768,NM_015726,NR_028104	NM_001001734,NR_028103,NR_028106,NM_144699	NM_003768	1081	1	PEA15
9_46760_lociStitched	chr7	51276586	51348913	9	57490	NM_015198		NM_015198	1082	1	COBL
1_48821_lociStitched	chr8	71289633	71318772	1	29140	NM_006540		NM_006540	1083	1	NCOA2
2_4492_lociStitched	chr1	221876422	221919483	2	30667	NM_144729,NM_144728	NM_007207	NM_144728	1084	1	DUSP10
5_39972_lociStitched	chr5	2726940	2760672	5	29837	NM_178569,NM_033267	NM_001134222	NM_033267	1085	1	IRX2
3_4741_lociStitched	chr1	230304588	230352575	3	41211	NM_004481		NM_004481	1086	1	GALNT2
2_48633_lociStitched	chr8	42743771	42773535	2	28752	NM_032410,NM_001160224,NM_001160225	NM_018105,NM_001160223	NM_032410	1087	1	HOOK3
3_30522_lociStitched	chr20	2081164	2135482	3	48929	NM_080836		NM_080836	1088	1	STK35
10_45225_lociStitched	chr6	139628952	139700701	10	47526	NM_001168389,NM_006079,NM_001168388	NM_153235	NM_001168389	1089	1	CITED2
12_8644_lociStitched	chr11	34062956	34132303	12	51522	NM_024662,NM_005898,NM_203364	NM_001144030	NM_005898	1090	1	CAPRIN1
5_51009_lociStitched	chr9	117117291	117167284	5	47170	NM_030767,NM_001083885,NM_015404	NM_000608,NM_000607	NM_030767	1091	1	AKNA
4_37434_lociStitched	chr3	194870272	194935399	4	52081	NM_152531		NM_152531	1092	1	C3orf21
4_1921_lociStitched	chr1	45092780	45151466	4	54260	NM_001145636,NM_018150,NM_024587		NM_024587	1093	1	TMEM53
7_52531_lociStitched	chrX	69670760	69728549	7	48686	NM_001166278,NM_020730	NM_001171191	NM_001166278	1094	1	DLG3
12_23089_lociStitched	chr17	80476793	80554424	12	53102	NM_004514		NM_004514	1095	1	FOXK2
12_44558_lociStitched	chr6	86282133	86356822	12	43258	NM_153816,NM_001159675,NM_001159676	NM_020468,NR_002743,NR_003038,NR_003044	NM_153816	1096	1	SNX14
43002	chr6	10397949	10419614	43002	21666	NR_033910,NM_001042425,NM_001032280,NM_003220	NR_027793	NR_033910	1097	1	LOC100130275
2_46298_lociStitched	chr7	26221703	26250470	2	28688	NM_031243,NM_004289,NM_016587,NM_007276	NM_002137	NM_031243	1098	1	HNRNPA2B1
9_13301_lociStitched	chr12	121937759	122022371	9	47638	NM_032590,NM_001005366	NM_032790	NM_001005366	1099	1	KDM2B
5_7955_lociStitched	chr11	434251	479559	5	40807	NM_030783,NM_001012302	NM_001135053,NM_007183,NM_001135054,NM_002939	NM_030783	1100	1	PTDSS2
30768	chr20	17932963	17958620	30768	25658	NM_014426,NM_052865,NM_152227,NR_003045		NR_003045	1101	1	SNORD17
24698	chr19	13943762	13976258	24698	32497	NR_036515,NR_029497,NR_029495,NR_029501	NR_029613,NM_023072,NR_030179,NM_017721,NM_001098622,NM_024323	NR_029495	1102	1	MIR23A
13_45586_lociStitched	chr6	157235082	157321802	13	54003	NM_020732		NM_020732	1103	1	ARID1B
19452	chr16	30879653	30916769	19452	37117	NM_001142544,NR_031576,NM_004765	NM_152288,NR_024348,NM_001099784	NR_031576	1104	1	MIR762
3516	chr1	159876724	159916121	3516	39398	NM_003564,NM_001135050	NM_001146172,NM_012337,NM_001013661	NM_003564	1105	1	TAGLN2
3_43738_lociStitched	chr6	33780830	33829667	3	46436		NM_001040109,NM_181336,NM_001143944	NM_001040109	1106	1	MLN
1_48868_lociStitched	chr8	81394008	81423871	1	29864	NM_001105539		NM_001105539	1107	1	ZBTB10
5_34006_lociStitched	chr22	50203918	50257265	5	42192	NM_014577,NM_014838	NR_026993	NM_014577	1108	1	BRD1
8_40010_lociStitched	chr5	6699332	6773995	8	55924	NM_001171806,NM_001171805		NM_001171806	1109	1	PAPD7
3_3882_lociStitched	chr1	180978654	181020340	3	36362	NM_001195035,NM_005819	NM_001194999,NM_016545	NM_001195035	1110	1	MR1
4_42648_lociStitched	chr5	177628062	177677654	4	44371	NM_004499,NM_173465,NM_153373	NM_001034833,NR_003281	NM_153373	1111	1	AGXT2L2
11_50986_lociStitched	chr9	116666311	116766445	11	66132	NM_133374		NM_133374	1112	1	ZNF618
4_34343_lociStitched	chr3	13411701	13465063	4	50221	NM_024923		NM_024923	1113	1	NUP210
6_8341_lociStitched	chr11	11587750	11647325	6	44728	NM_198516	NR_036184	NM_198516	1114	1	GALNTL4
9647	chr11	71776334	71798577	9647	22244	NM_001145310,NM_006185,NM_001145309,NR_026886,NR_036123	NM_017907,NM_000804,NM_001145308,NM_001145307,NM_014042	NM_001145310	1115	1	LRTOMT
12_29724_lociStitched	chr2	216158233	216228555	12	49573	NM_212478,NM_004044		NM_004044	1116	1	ATIC
6_18557_lociStitched	chr16	1337599	1388378	6	46722	NM_001199097,NM_194261,NM_003933,NM_001199096,NM_003345,NM_194260	NM_012217,NM_001001410,NM_001193389,NM_032520,NM_003294	NM_003345	1117	1	UBE2I
4_36009_lociStitched	chr3	107685082	107727461	4	40218			NM_001777	1118	1	CD47
11935	chr12	57059999	57090569	11935	30571	NM_006601	NR_003046,NM_013449,NR_002737,NM_001113201,NM_001686,NM_001113202	NM_006601	1119	1	PTGES3
3_32375_lociStitched	chr21	38203772	38236576	3	32286	NM_000411		NM_000411	1120	1	HLCS
5_39558_lociStitched	chr4	153877100	153945519	5	43480			NM_001130067	1121	1	TRIM2
4_10317_lociStitched	chr11	117767247	117817944	4	45770	NM_001077263	NM_001558	NM_001077263	1122	1	TMPRSS13
6_30190_lociStitched	chr2	233697789	233761119	6	54422	NM_001114090,NM_019850,NM_206895,NM_001103148		NM_206895	1123	1	C2orf82
12_38159_lociStitched	chr4	39513386	39592632	12	51066	NM_001184700,NM_003359,NM_174921	NR_026854	NM_001184700	1124	1	UGDH
3377	chr1	155161558	155199610	3377	38053	NM_198883,NM_001018017,NR_002188,NR_030281,NM_002455,NM_007112	NM_001171812,NM_003993,NM_005698,NM_018973,NM_153741,NM_173852,NM_006589,NM_025058,NM_001018016,NM_001005741,NM_020897,NM_000157	NM_198883	1125	1	MTX1
3_26907_lociStitched	chr2	43128008	43173985	3	32564			NM_012205	1126	1	HAAO
6_17569_lociStitched	chr15	67020543	67098453	6	58086	NM_005585,NM_001142861		NM_001142861	1127	1	SMAD6
17869	chr15	75180566	75211910	17869	31345	NM_020447,NM_002435	NM_001099436,NM_005697,NM_004255,NM_017793	NM_020447	1128	1	C15orf17
5_42400_lociStitched	chr5	171549293	171620257	5	55735	NM_005990	NM_001171183	NM_005990	1129	1	STK10
15_41007_lociStitched	chr5	76495766	76582747	15	54789	NM_001029852	NM_001029851	NM_001029852	1130	1	PDE8B
1_48717_lociStitched	chr8	57221709	57240148	1	18440	NM_138969		NM_138969	1131	1	SDR16C5
5_14130_lociStitched	chr13	44968796	45027581	5	46160	NM_001010897,NM_183422,NM_006022		NM_006022	1132	1	TSC22D1
11972	chr12	57904830	57941995	11972	37166	NM_004990,NM_052897,NM_001195056,NM_006400	NM_004984,NM_001195053,NM_001146258	NM_052897	1133	1	MBD6
32539	chr21	43076612	43113231	32539	36620	NR_024367	NR_024028,NR_027272	NR_024367	1134	1	NCRNA00111
27526	chr2	70345732	70369777	27526	24046	NR_024444	NM_006196,NR_033872,NM_017880	NR_024444	1135	1	LOC100133985
7_34927_lociStitched	chr3	46420648	46486179	7	48003	NM_001199149,NM_003965,NM_001130910,NM_002343	NM_000579	NM_001130910	1136	1	CCRL2
7_8545_lociStitched	chr11	19781400	19856091	7	48965	NM_145117	NR_015384	NR_015384	1137	1	LOC100126784
5_15049_lociStitched	chr14	34987931	35031934	5	31374	NM_021249,NM_018453,NM_152233		NM_018453	1138	1	EAPP
13_36411_lociStitched	chr3	129540772	129633431	13	55544	NM_001017395,NM_001128224		NM_001017395	1139	1	TMCC1
9294	chr11	65190025	65217976	9294	27952	NR_030343,NR_028272	NM_031904,NR_002819,NM_001077241	NR_030343	1140	1	MIR612
31673	chr20	48721798	48752367	31673	30570	NM_001162505,NM_199144,NM_199203,NM_001032288,NM_022442	NM_021988	NM_199144	1141	1	UBE2V1
6_25858_lociStitched	chr19	53420276	53467255	6	32592	NM_001031665,NM_203307	NR_003578,NM_207333	NM_203307	1142	1	ZNF321
3_43167_lociStitched	chr6	15058399	15098415	3	39741			NM_004973	1143	1	JARID2
10_26149_lociStitched	chr2	8661838	8741082	10	59234			NM_002166	1144	1	ID2
13247	chr12	120899878	120931215	13247	31338	NM_176818,NM_003769,NM_001037494	NM_001037495,NM_014868,NM_032314,NM_016399,NM_004373	NM_001037494	1145	1	DYNLL1
10_41879_lociStitched	chr5	138466596	138562309	10	55763	NM_022464	NM_001194954,NM_001037633	NM_022464	1146	1	SIL1
9422	chr11	67108041	67140158	9422	32118	NR_024469,NM_013246,NM_021173,NM_001166212	NM_001008709,NM_198517,NM_017857,NM_001166222,NM_004584	NM_021173	1147	1	POLD4
7_4366_lociStitched	chr1	212729796	212797262	7	44418	NM_001030287,NM_001674	NM_153606,NM_001040619	NM_001674	1148	1	ATF3
46647	chr7	44668130	44691759	46647	23630	NM_001003941,NM_002541	NM_182547	NM_001003941	1149	1	OGDH
1_49230_lociStitched	chr8	123910626	123947460	1	36835	NM_014943		NM_001134671	1150	1	DERL1
35140	chr3	49370160	49402117	35140	31958	NM_199443,NM_001664,NM_000581	NM_003363,NM_022171	NM_199443	1151	1	USP4
9_19317_lociStitched	chr16	28583548	28636252	9	36813	NM_177529,NM_177536,NM_001054,NM_138414,NM_177528,NM_177530	NM_001055	NM_001054	1152	1	SULT1A2
6_46492_lociStitched	chr7	36296128	36358795	6	58863	NM_030636	NM_015314	NM_015314	1153	1	KIAA0895
7_9041_lociStitched	chr11	60885595	60938081	7	41393	NM_017966		NM_017966	1154	1	VPS37C
8_40745_lociStitched	chr5	66249979	66312344	8	46626	NM_015183,NM_198828,NM_001164664		NM_015183	1155	1	MAST4
1_33715_lociStitched	chr22	42460586	42486775	1	26190	NM_001002034,NM_002490,NM_033318,NM_000262	NR_034118,NM_000106	NM_033318	1156	1	C22orf32
29892	chr2	220089648	220121599	29892	31952	NM_001042410,NM_001008910,NM_006000,NR_026909,NM_024506,NR_003063,NM_018089,NM_024085	NM_138802,NM_015680,NM_001039550,NM_005689,NM_001077198,NM_024293,NR_029688	NM_024506	1157	1	GLB1L
8868	chr11	47190998	47222235	8868	31238	NM_001184975,NM_016223,NM_032389	NM_001130102,NM_001131064,NM_001184974,NM_000107	NM_001184975	1158	1	PACSIN3
5_2543_lociStitched	chr1	93767412	93826668	5	37348	NM_001938,NR_034089		NR_034089	1159	1	LOC100131564
2_30504_lociStitched	chr20	799904	841809	2	41516	NM_207121,NM_001042353,NM_031424		NM_207121	1160	1	FAM110A
1_49144_lociStitched	chr8	116939581	116958185	1	18605			NM_014112	1161	1	TRPS1
20124	chr16	75084972	75125703	20124	40732	NM_032268	NM_153486	NM_153486	1162	1	LDHD
9_18128_lociStitched	chr15	84361252	84444201	9	49858	NM_207517		NM_207517	1163	1	ADAMTSL3
1_43752_lociStitched	chr6	34375374	34398161	1	22788	NM_001014	NM_020804,NM_006703	NM_001014	1164	1	RPS10
9_5493_lociStitched	chr10	14572299	14649126	9	49456			NM_001029954	1165	1	CDNF
5_33477_lociStitched	chr22	38859806	38908847	5	47954	NM_001098505,NM_001098504,NM_016657,NM_006855	NM_152868,NM_004981	NM_001098505	1166	1	DDX17
33214	chr22	31511063	31541765	33214	30703	NM_001002837,NM_015715	NR_037496,NM_006932,NM_001135825,NM_080430	NM_001002837	1167	1	INPP5J
7_43565_lociStitched	chr6	28862668	28923282	7	43657	NM_006510	NR_033379	NM_006510	1168	1	TRIM27
16341	chr14	100045905	100077461	16341	31557	NM_001144995	NM_001127258	NM_001144995	1169	1	CCDC85C
10_45632_lociStitched	chr6	158233876	158296905	10	47848	NM_016224		NM_016224	1170	1	SNX9
6_29772_lociStitched	chr2	217602932	217675771	6	48802		NM_000599,NM_003284	NM_000599	1171	1	IGFBP5
7_2841_lociStitched	chr1	113388811	113448101	7	42888		NR_002796	NR_002796	1172	1	AKR7A2P1
11_42511_lociStitched	chr5	174104775	174180632	11	51835	NM_002449		NM_002449	1173	1	MSX2
13328	chr12	122189160	122223121	13328	33962	NM_019034,NM_001080825	NR_002809,NM_015048	NM_019034	1174	1	RHOF
5_41668_lociStitched	chr5	132567983	132628481	5	53161	NM_015082		NR_031621	1175	1	MIR1289-2
7136	chr10	102793920	102818310	7136	24391	NM_030971	NM_001195263,NM_032429,NM_030929,NM_032112,NM_001163812	NM_030929	1176	1	KAZALD1
2_42834_lociStitched	chr6	3707796	3754288	2	46463	NM_183373		NM_183373	1177	1	C6orf145
11_17155_lociStitched	chr15	52883556	52974311	11	45605	NM_019600	NM_006628	NM_019600	1178	1	KIAA1370
8_40415_lociStitched	chr5	42570800	42644082	8	38504	NM_000163		NM_000163	1179	1	GHR
25278	chr19	40768246	40796226	25278	27981	NM_001626,NR_030371	NM_024877,NM_152479	NR_030371	1180	1	MIR641
11_28085_lociStitched	chr2	102673657	102783534	11	59517	NM_000877	NM_003854	NM_000877	1181	1	IL1R1
4_3316_lociStitched	chr1	153698581	153757378	4	49321	NM_024330,NM_023015	NM_000906	NM_024330	1182	1	SLC27A3
9265	chr11	64885306	64906940	9265	21635	NM_172230,NM_001997,NM_004927,NR_037567	NM_013265,NM_032431,NM_001198868,NM_001198870,NM_001008778,NM_003273,NM_014205,NM_001198869,NM_006782,NM_080668	NM_172230	1183	1	SYVN1
10_44968_lociStitched	chr6	125509198	125598851	10	50983	NM_016063,NM_003287,NM_001003395	NM_001003396	NM_016063	1184	1	HDDC2
2_19070_lociStitched	chr16	18789674	18818972	2	28872	NM_001019,NM_015092,NM_015161		NM_001019	1185	1	RPS15A
13_24169_lociStitched	chr19	2478299	2545431	13	55040		NM_032737	NM_032737	1186	1	LMNB2
3_4072_lociStitched	chr1	201217582	201263828	3	43045	NM_000299		NM_000299	1187	1	PKP1
29239	chr2	176991767	177018236	29239	26470	NR_029609,NM_019558,NM_014621	NM_021193,NM_021192,NM_002148,NM_014213,NR_033979,NM_006898,NM_024501	NR_029609	1188	1	MIR10B
4564	chr1	224378431	224405093	4564	26663	NM_003676	NR_031574	NM_003676	1189	1	DEGS1
3_34873_lociStitched	chr3	45203212	45243823	3	31535		NM_022842,NM_015444	NM_022842	1190	1	CDCP1
2_3881_lociStitched	chr1	180916471	180962765	2	34524	NM_005819	NM_020950,NM_001194999	NM_005819	1191	1	STX6
13_285_lociStitched	chr1	8904191	8979087	13	52962	NM_001428	NM_001215,NM_001042681	NM_001428	1192	1	ENO1
12_6472_lociStitched	chr10	74835526	74893599	12	43031	NM_015901,NM_001142595	NM_173348,NM_000917,NM_001135752	NM_015901	1193	1	NUDT13
2_49354_lociStitched	chr8	141725112	141763992	2	28849	NM_005607		NM_001164623	1194	1	EIF2C2
4_36343_lociStitched	chr3	128324860	128370898	4	39912	NM_002950	NM_007354	NM_002950	1195	0	RPN1
13_7566_lociStitched	chr10	120453395	120542406	13	46992	NM_153810		NM_153810	1196	0	C10orf46
35067	chr3	48458039	48495361	35067	37323	NM_001130082,NM_002673,NM_024661,NM_015933,NM_130384	NM_032166,NM_001159927,NM_016381,NM_016479	NM_024661	1197	0	CCDC51
43602	chr6	30566368	30600724	43602	34357	NM_001190724,NM_014046,NM_001031722,NM_002714,NR_033822,NR_033823	NM_001025091,NM_024909,NM_001077497,NR_030615,NM_005275,NM_001164239,NM_001109938	NM_002714	1198	0	PPP1R10
6_10324_lociStitched	chr11	118099062	118149618	6	36228	NM_198275,NM_005797,NM_144765	NM_001098526	NM_198275	1199	0	MPZL3
12990	chr12	113615502	113647280	12990	31779	NM_032848,NM_024072,NM_138451	NM_001111322,NM_001193521,NM_001143819,NM_001193520,NM_001144872	NM_032848	1200	0	C12orf52
4_4498_lociStitched	chr1	222003020	222066775	4	48943			NM_007207	1201	0	DUSP10
37174	chr3	183871070	183909290	37174	38221	NM_001025205,NM_018358,NM_004423	NM_003907,NR_030410,NM_138345	NM_001025205	1202	0	AP2M1
13_15912_lociStitched	chr14	75702811	75778702	13	52567	NM_005252		NM_005252	1203	0	FOS
3_9512_lociStitched	chr11	68860251	68907475	3	45856		NM_139075	NM_139075	1204	0	TPCN2
1860	chr1	43811339	43840562	1860	29224	NM_005373,NM_001255,NM_022821	NM_001012961,NM_005424,NM_052877,NM_015284	NM_001255	1205	0	CDC20
33923	chr22	46468293	46491403	33923	23111	NR_037413,NR_027033	NM_018280,NR_029478,NR_027036,NR_027034,NR_029479	NR_027033	1206	0	LOC400931
17562	chr15	66770701	66800639	17562	29939	NR_002441,NM_000968,NM_006049,NR_002443,NM_017975,NR_002442,NR_002440,NM_002755		NM_006049	1207	0	SNAPC5
11_50203_lociStitched	chr9	85605633	85684093	11	48009	NM_152573		NM_152573	1208	0	RASEF
7_16491_lociStitched	chr14	103234507	103308439	7	52000	NM_003300	NM_001199427	NM_003300	1209	0	TRAF3
30891	chr20	25195672	25222532	30891	26861	NM_001114089	NM_002862	NM_002862	1210	0	PYGB
11_2908_lociStitched	chr1	114977256	115056292	11	41739	NM_015906		NM_015906	1211	0	TRIM33
17592	chr15	67453256	67492935	17592	39680	NM_001145104,NM_001145102,NM_001145103,NM_005902		NM_001145104	1212	0	SMAD3
11_39109_lociStitched	chr4	113150895	113209443	11	43809	NM_052864,NM_018569	NM_001128426,NM_001102406	NM_052864	1213	0	TIFA
3_10192_lociStitched	chr11	111582770	111620530	3	30944	NM_181700,NM_015191,NM_001177562		NM_181700	1214	0	PPP2R1B
10_11483_lociStitched	chr12	45607317	45700524	10	41689	NM_001025356,NM_001142679,NR_037144,NM_001142680,NM_001142678	NR_001571	NM_001142678	1215	0	ANO6
2_45942_lociStitched	chr7	2535714	2573187	2	37153	NM_001040168,NM_001166355,NM_001040167,NM_002304	NM_152743,NM_001100390	NM_001166355	1216	0	LFNG
7_41862_lociStitched	chr5	138246141	138321580	7	59862	NM_022464,NM_001903	NM_015564	NM_015564	1217	0	LRRTM2
24_34987_lociStitched	chr3	47635505	47758079	24	65872	NM_003074	NM_006574	NM_006574	1218	0	CSPG5
5_5833_lociStitched	chr10	30705297	30749730	5	40685	NM_005204	NR_003524	NM_005204	1219	0	MAP3K8
16818	chr15	41126826	41150262	16818	23437	NM_003710,NM_001032367	NM_020857,NM_133639,NM_001077268,NM_001130143,NM_018163	NM_001032367	1220	0	SPINT1
5_12861_lociStitched	chr12	110965489	111030903	5	48960	NM_139283,NM_152442	NM_016226,NM_001082537,NM_001173975	NM_139283	1221	0	PPTC7
12_31970_lociStitched	chr20	60807751	60883732	12	49757	NM_175573	NM_015666,NM_007002	NM_175573	1222	0	ADRM1
1_49139_lociStitched	chr8	116783180	116796076	1	12897			NM_014112	1223	0	TRPS1
3_38567_lociStitched	chr4	77099120	77157550	3	40903	NM_005506	NM_001136570,NM_017426	NM_005506	1224	0	SCARB2
14_10961_lociStitched	chr12	8011742	8107751	14	54740	NM_153449,NM_006931		NM_006931	1225	0	SLC2A3
10_20999_lociStitched	chr17	10656978	10721460	10	49930	NR_036581	NM_001004313,NM_001101387	NR_036581	1226	0	LOC100289255
35149	chr3	49489981	49514306	35149	24326	NM_001177643,NM_001165928	NM_022171,NM_032316,NM_001664,NM_000481	NM_001177643	1227	0	DAG1
8_33207_lociStitched	chr22	31430607	31484776	8	44939	NM_134270	NM_006932,NM_001002837,NM_080430	NM_134270	1228	0	SMTN
6_32293_lociStitched	chr21	35129829	35195280	6	44675	NM_003024,NM_001001132		NM_001697	1229	0	ATP5O
4_37662_lociStitched	chr4	2712841	2766533	4	42299	NM_024309,NM_001161527,NM_003704	NM_001122681,NM_001145855	NM_001161527	1230	0	TNIP2
6_22833_lociStitched	chr17	75278011	75330725	6	48809	NM_001113492,NM_006640	NM_001113493,NM_001113494	NM_006640	1231	0	SEPT9
1_4201_lociStitched	chr1	205404138	205424276	1	20139	NR_029893	NM_002596	NR_029893	1232	0	MIR135B
35206	chr3	50349690	50381666	35206	31977	NM_170712,NM_007275,NM_003773,NM_007182,NM_153281,NM_015896,NM_170713	NM_007022,NM_003549,NM_153215,NM_006545,NM_012191,NM_006764,NM_007024,NM_007312,NM_001005914	NM_007275	1233	0	TUSC2
9_6453_lociStitched	chr10	73924629	73993541	9	45689	NM_001198798,NM_001198799,NM_173473	NM_019058	NM_001198798	1234	0	ASCC1
44163	chr6	44181403	44208018	44163	26616	NM_001078174,NM_001078177,NM_001078175	NM_007355,NM_178148,NM_004556	NM_001078177	1235	0	SLC29A1
10_34098_lociStitched	chr3	4532690	4616510	10	54739	NM_001168272	NM_001164674,NM_001099952	NM_001168272	1236	0	ITPR1
13220	chr12	120508369	120533266	13220	24898	NM_207311,NM_006861	NM_001167606	NM_006861	1237	0	RAB35
4_11832_lociStitched	chr12	54194818	54240696	4	42171			NM_001143682	1238	0	CALCOCO1
9676	chr11	72923169	72957585	9676	34417	NM_176071,NM_002564	NM_176798,NM_004154,NM_176796	NM_176071	1239	0	P2RY2
11591	chr12	49252866	49284604	11591	31739	NM_014470	NM_001143781,NM_004818,NM_001143782,NM_000725	NM_014470	1240	0	RND1
5_43008_lociStitched	chr6	10509686	10560612	5	31042	NM_145649,NM_001491	NM_145655	NM_145649	1241	0	GCNT2
11_897_lociStitched	chr1	22426964	22502151	11	50245	NM_030761	NM_001039802	NM_030761	1242	0	WNT4
12_17999_lociStitched	chr15	79165880	79240530	12	52910	NM_006791,NM_004390		NM_004390	1243	0	CTSH
7_4420_lociStitched	chr1	215738901	215783084	7	32187	NM_016121		NM_016121	1244	0	KCTD3
5_39964_lociStitched	chr5	2652952	2704180	5	40694		NM_178569,NM_001134222	NM_001134222	1245	0	IRX2
3_41720_lociStitched	chr5	133835360	133873703	3	34406	NM_015288		NM_015288	1246	0	PHF15
2_7783_lociStitched	chr10	126409070	126439796	2	29265	NM_014661	NM_212554	NM_014661	1247	0	FAM53B
9_6982_lociStitched	chr10	97366369	97454296	9	46061	NM_002860,NM_001143973	NM_001098175,NM_015385,NM_001017423	NM_002860	1248	0	ALDH18A1
5_31496_lociStitched	chr20	45568744	45624314	5	47733	NM_172110	NM_005244	NM_172110	1249	0	EYA2
33942	chr22	46883513	46912146	33942	28634	NM_014246		NM_014246	1250	0	CELSR1
41619	chr5	131742757	131767776	41619	25020	NM_001013717	NM_003060,NR_037500	NM_001013717	1251	0	C5orf56
10_51291_lociStitched	chr9	129586250	129652628	10	51994	NM_001135776,NM_001099270	NM_001190729	NM_001099270	1252	0	ZBTB34
9_32667_lociStitched	chr21	46821932	46899003	9	67542	NM_030582,NM_130445,NR_027498,NR_028082		NM_030582	1253	0	COL18A1
34221	chr3	9925039	9963377	34221	38339	NM_153483,NM_153480,NM_032492,NM_032732	NM_015513,NM_001031717,NM_001142547,NM_022094,NM_207351,NM_001193380	NM_153483	1254	0	IL17RE
4_19745_lociStitched	chr16	57375809	57430164	4	43343	NM_002996,NM_002990	NM_002987	NM_002996	1255	0	CX3CL1
11757	chr12	52638535	52665177	11757	26643	NM_005556	NM_002284,NR_027358,NM_002281	NM_005556	1256	0	KRT7
10_39725_lociStitched	chr4	170140058	170195049	10	46851	NM_020870		NM_020870	1257	0	SH3RF1
16801	chr15	40740249	40772031	16801	31783	NM_014952,NM_130468	NM_001159508	NM_130468	1258	0	CHST14
1_48692_lociStitched	chr8	53617395	53636491	1	19097	NM_014781	NM_001083617	NM_014781	1259	0	RB1CC1
1_49054_lociStitched	chr8	102209182	102221657	1	12476	NM_001042510,NM_001042511		NM_001042511	1260	0	ZNF706
11_26576_lociStitched	chr2	27926640	28003541	11	42641	NM_004891	NM_018158,NM_014860	NM_004891	1261	0	MRPL33
4_19402_lociStitched	chr16	30191743	30223752	4	30793	NM_178044,NR_002454,NM_001017390,NM_003166,NM_001017389,NM_001193333,NM_001039182,NR_037608,NR_002556		NM_001193333	1262	0	CORO1A
49381	chr8	144680928	144702159	49381	21232	NM_023078,NM_032862,NM_003313	NM_001100878,NM_014789,NM_001166237,NM_001130053,NM_001130057,NM_145201,NM_024736,NM_001082480	NM_023078	1263	0	PYCRL
8_17825_lociStitched	chr15	73971458	74045596	8	61491	NM_001024736,NM_001039614	NM_001161363	NM_001024736	1264	0	CD276
3_28235_lociStitched	chr2	112452996	112500608	3	42562			NM_022662	1265	0	ANAPC1
6_23016_lociStitched	chr17	79009576	79072312	6	46041		NM_024591,NR_026857	NR_026857	1266	0	FLJ90757
10_5778_lociStitched	chr10	29171234	29241958	10	44822			NM_012342	1267	0	BAMBI
7_44794_lociStitched	chr6	109508091	109579706	7	47517		NR_028595	NR_028595	1268	0	CCDC162
3431	chr1	155890068	155919032	3431	28965	NM_181885,NR_003005,NM_004723,NM_001162384,NM_014949	NM_001162383,NM_006912,NR_002974	NM_014949	1269	0	KIAA0907
3_18098_lociStitched	chr15	83199095	83239235	3	32561	NM_001079533,NM_001021		NM_001079533	1270	0	CPEB1
5_8939_lociStitched	chr11	57060147	57104779	5	43151	NM_003146,NM_033396	NM_002559	NM_033396	1271	0	TNKS1BP1
7_50336_lociStitched	chr9	92037839	92116670	7	61125	NM_006378,NM_001142287		NM_006378	1272	0	SEMA4D
33184	chr22	30723003	30759632	33184	36630	NM_001005409,NM_001017437	NM_001037666,NM_012429,NM_001017981,NM_031937	NM_001017437	1273	0	CCDC157
12_42714_lociStitched	chr5	179881848	179988423	12	57912	NM_015455	NM_052863	NM_015455	1274	0	CNOT6
14_646_lociStitched	chr1	16471975	16543665	14	47513	NM_004431,NM_153213	NM_030907	NM_004431	1275	0	EPHA2
2_3864_lociStitched	chr1	179824942	179855419	2	26824	NM_022347,NM_145034,NM_015602	NM_001199260	NM_022347	1276	0	TOR1AIP2
1_26542_lociStitched	chr2	27420062	27450628	1	30567	NM_080592,NM_001170795,NM_021095,NM_004341	NM_173650,NM_175769,NM_003459	NM_001170795	1277	0	C2orf28
4_12784_lociStitched	chr12	109523232	109566347	4	39678	NM_003362,NM_032663,NM_080911,NM_001001655	NM_001093	NM_003362	1278	0	UNG
7_8386_lociStitched	chr11	12692124	12751826	7	39519	NM_021961		NM_021961	1279	0	TEAD1
10_48488_lociStitched	chr8	30356756	30429729	10	49084	NM_001008712,NM_006867		NM_002095	1280	0	GTF2E2
26550	chr2	27585283	27610931	26550	25649	NM_172195,NM_177983,NM_014748,NM_001034116,NM_144631	NM_013392,NM_002437,NR_002201,NM_001035521	NM_014748	1281	0	SNX17
14865	chr14	23377119	23401800	14865	24682	NM_018107,NM_001039619	NM_198086,NM_014045,NM_173527,NM_001077351,NM_001166269	NM_018107	1282	0	RBM23
38213	chr4	40354504	40375316	38213	20813	NM_017581		NM_017581	1283	0	CHRNA9
4_40755_lociStitched	chr5	66496977	66542043	4	30934		NM_005582	NM_005582	1284	0	CD180
4_11635_lociStitched	chr12	50257446	50306969	4	42731	NM_012306,NR_026948	NM_001037806,NM_181708,NM_001651,NR_027499,NM_000486	NM_012306	1285	0	FAIM2
6_43333_lociStitched	chr6	20176641	20219099	6	37981	NM_001080480		NM_001080480	1286	0	MBOAT1
8_19583_lociStitched	chr16	50698151	50757429	8	45247	NM_153337,NM_022162,NM_182854	NM_001042355,NM_001042412,NM_001144972	NM_022162	1287	0	NOD2
18930	chr16	11988375	12017530	18930	29156	NM_001130006,NM_001130007	NM_015659,NM_001192	NM_001130006	1288	0	GSPT1
3372	chr1	154947111	154973488	3372	26378	NM_001184892,NR_024163,NR_036212,NM_201398,NM_018655	NM_144622,NM_138300,NM_001184891,NM_015872,NM_001143687,NM_020524,NM_006556,NM_001130040,NM_001826,NM_001130041	NM_001184892	1289	0	FLAD1
16_22959_lociStitched	chr17	77950620	78024435	16	52035	NM_019020,NM_017950		NM_019020	1290	0	TBC1D16
33943	chr22	46912207	46941463	33943	29257	NM_014246		NM_014246	1291	0	CELSR1
3138	chr1	149894335	149922551	3138	28217	NM_005850,NM_181873,NM_001145862,NM_020205	NM_016074,NM_003528,NM_014849,NM_003517,NM_175065	NM_181873	1292	0	MTMR11
13_21688_lociStitched	chr17	38642679	38718829	13	56963	NM_032865,NM_001838	NM_001552	NM_032865	1293	0	TNS4
1_49210_lociStitched	chr8	120980425	121003333	1	22909	NM_022783		NM_022783	1294	0	DEPDC6
33331	chr22	35693419	35735542	33331	42124	NM_005488,NM_001135729,NR_037471	NM_001003681,NM_001135730,NM_002133	NR_037471	1295	0	MIR3909
4_37765_lociStitched	chr4	5112512	5168405	4	41044	NM_018401		NM_018401	1296	0	STK32B
8_4059_lociStitched	chr1	200706154	200761006	8	39296	NM_203459		NM_203459	1297	0	CAMSAP1L1
3_12255_lociStitched	chr12	79926068	79965347	3	29358			NR_031700	1298	0	MIR1252
3_48662_lociStitched	chr8	48636413	48680126	3	28628	NM_001080394,NM_005195		NM_005195	1299	0	CEBPD
10_51316_lociStitched	chr9	129920824	130009935	10	49608	NM_001190729,NM_014636,NM_001190728,NM_001190730	NM_012098,NM_032293	NM_032293	1300	0	GARNL3
5_33547_lociStitched	chr22	40008910	40067442	5	47631	NM_001003406		NM_001003406	1301	0	CACNA1I
34706	chr3	39165532	39187224	34706	21693	NM_145755,NM_033027	NM_031899,NM_194293,NM_001198621,NM_001105513	NM_033027	1302	0	CSRNP1
2_15014_lociStitched	chr14	34381665	34420819	2	30884	NM_022073		NM_022073	1303	0	EGLN3
6_17836_lociStitched	chr15	74249036	74319059	6	43074	NM_033238,NM_033246,NM_033244,NM_004809	NM_005576,NM_002675	NM_004809	1304	0	STOML1
1_49000_lociStitched	chr8	99047707	99062949	1	15243	NM_002380,NM_000989,NR_002581		NR_002581	1305	0	SNORA72
7_25911_lociStitched	chr19	54937139	54983352	7	42442	NM_198988,NM_052925,NM_145057		NM_052925	1306	0	LENG8
6_16510_lociStitched	chr14	103557105	103625652	6	52794	NM_001077594,NM_006291	NR_033938,NM_006035	NM_006291	1307	0	TNFAIP2
7_48550_lociStitched	chr8	38019470	38062510	7	32797	NM_004874,NM_014462	NM_001164234,NM_000349,NM_001164232	NM_004874	1308	0	BAG4
3_16160_lociStitched	chr14	92332196	92378735	3	42122	NM_001128596	NM_001128595	NM_001128596	1309	0	TC2N
3_43845_lociStitched	chr6	36080817	36123567	3	41238	NM_002754	NM_015695	NM_002754	1310	0	MAPK13
3_12720_lociStitched	chr12	106662604	106712098	3	41253	NM_152772	NM_006825,NM_018082,NM_001160708	NM_152772	1311	0	TCP11L2
13_40844_lociStitched	chr5	70880334	70951811	13	49715	NM_022132		NM_022132	1312	0	MCCC2
2_18892_lociStitched	chr16	11215656	11253769	2	36925	NM_015226		NM_003745	1313	0	SOCS1
5_39336_lociStitched	chr4	141046583	141082175	5	33861	NM_018717		NM_018717	1314	0	MAML3
19104	chr16	19419639	19445439	19104	25801	NM_001105249	NM_001105248,NM_024780	NM_001105249	1315	0	TMC5
7691	chr10	123806614	123830779	7691	24166	NM_206862		NM_206862	1316	0	TACC2
7_43018_lociStitched	chr6	10717933	10761281	7	36005	NM_001127711,NM_016462	NM_017906,NR_026736,NM_001165258,NM_001145020	NM_001127711	1317	0	TMEM14B
5_38166_lociStitched	chr4	39606071	39645609	5	36160	NM_174921		NM_174921	1318	0	C4orf34
10_28505_lociStitched	chr2	128607207	128674508	10	53036	NM_004805,NM_001199140,NM_031445	NM_001006622	NM_031445	1319	0	AMMECR1L
11_41459_lociStitched	chr5	123963322	124043545	11	48406	NM_020747		NM_020747	1320	0	ZNF608
35624	chr3	69126575	69154308	35624	27734	NM_006407,NM_198195	NM_007114,NM_003968,NR_036087,NM_198271	NM_006407	1321	0	ARL6IP5
7_13175_lociStitched	chr12	118534523	118592728	7	43791	NM_016281,NM_002567,NM_019086	NM_018639	NM_002567	1322	0	PEBP1
14_31880_lociStitched	chr20	55545358	55670465	14	71580			NM_001719	1323	0	BMP7
17974	chr15	78620400	78647901	17974	27502	NM_004378	NM_025234	NM_004378	1324	0	CRABP1
2_48729_lociStitched	chr8	58900583	58935289	2	34273	NM_147189		NM_147189	1325	0	FAM110B
8_12450_lociStitched	chr12	94954764	95018606	8	43149	NM_020698		NM_020698	1326	0	TMCC3
11_39688_lociStitched	chr4	169542095	169631629	11	45888	NM_001166109		NM_001166109	1327	0	PALLD
7_36627_lociStitched	chr3	140947311	141033246	7	48981	NM_152282	NM_001037172	NM_152282	1328	0	ACPL2
34789	chr3	42538197	42568354	34789	30158	NM_004624		NM_004624	1329	0	VIPR1
9645	chr11	71743925	71768319	9645	24395	NM_006185	NM_017907,NM_001145308,NR_036123,NM_001039659,NM_001145057,NM_173042,NM_001145055,NM_001145307	NR_036123	1330	0	MIR3165
10_45389_lociStitched	chr6	149637038	149705586	10	39269	NM_015093	NM_001002255	NM_015093	1331	0	TAB2
10_18021_lociStitched	chr15	80123258	80199767	10	47652	NM_001100880,NM_006441	NR_028330	NM_006441	1332	0	MTHFS
1_4280_lociStitched	chr1	209593514	209611928	1	18415	NR_029622,NM_001104548		NM_001104548	1333	0	LOC642587
10884	chr12	6368592	6396115	10884	27524		NM_001144857,NM_018173,NM_001144856	NM_018173	1334	0	PLEKHG6
16_20790_lociStitched	chr17	5098908	5169445	16	53828	NR_034082,NM_207103	NM_001083585,NM_032530	NM_207103	1335	0	C17orf87
5_13943_lociStitched	chr13	33662151	33729678	5	43638	NM_052851,NM_178006,NM_178007		NM_178007	1336	0	STARD13
18153	chr15	85286909	85316141	18153	29233	NM_014630	NM_020778,NM_014300	NM_014630	1337	0	ZNF592
34692	chr3	38155464	38185517	34692	30054	NM_002468,NM_007335,NM_001607	NM_001172566,NM_005109,NM_001130410	NM_001607	1338	0	ACAA1
11907	chr12	56540247	56570424	11907	30178	NM_002475,NM_001130420,NM_079423	NM_001184796,NM_021019,NM_001035267,NM_006191,NM_005785,NM_194359,NM_024068,NM_032786	NM_079423	1339	0	MYL6
18683	chr16	3172689	3202349	18683	29661	NM_001134655,NM_004220	NM_001042428,NM_032805,NR_024166	NM_001134655	1340	0	ZNF213
4_46499_lociStitched	chr7	36423718	36456549	4	27258	NM_001100425,NM_018685	NM_015314	NM_001100425	1341	0	KIAA0895
12097	chr12	65050995	65080621	12097	29627	NM_178169	NR_030347,NR_037515	NR_037515	1342	0	MIR548Z
7_29478_lociStitched	chr2	198275140	198327203	7	32804	NM_025147,NM_001005526,NM_012433	NM_002157,NM_002156,NM_199440	NM_001005526	1343	0	SF3B1
1_4241_lociStitched	chr1	207062202	207090477	1	28276	NM_005449,NM_001193338,NM_001185157	NM_001185156,NM_018724,NM_001142473,NM_002644	NM_001185157	1344	0	IL24
9_50997_lociStitched	chr9	116795948	116888192	9	60452	NM_133374,NM_138424,NM_001633	NM_032888	NM_001633	1345	0	AMBP
9_32028_lociStitched	chr20	62203045	62273132	9	49166	NM_001037335,NM_012384	NM_005975,NM_033405,NM_024059,NM_080823,NM_016434	NM_012384	1346	0	GMEB2
3203	chr1	150931273	150959721	3203	28449	NM_181746,NM_012432,NM_003568	NM_022075,NM_001159642,NM_001163258,NM_001163259,NR_026977,NM_001040217,NM_021222,NM_001145415	NM_181746	1347	0	LASS2
13_53153_lociStitched	chrX	153287287	153360632	13	50145		NR_031757,NM_003492,NM_001025242,NR_036174,NR_036175	NR_031757	1348	0	MIR718
10_35261_lociStitched	chr3	52551281	52613890	10	47960	NM_001134231,NM_018313,NM_181042,NM_022908,NM_001124767,NM_015136		NM_001124767	1349	0	C3orf78
5_19173_lociStitched	chr16	21349453	21407807	5	39055		NM_001014444,NR_026675	NM_001014444	1350	0	CRYM
47729	chr7	130577089	130608257	47729	31169	NR_034120	NR_029503,NR_029517	NR_034120	1351	0	LOC646329
4_28116_lociStitched	chr2	106018838	106079221	4	41517	NM_201557	NM_001450,NM_001039492	NM_201557	1352	0	FHL2
7_41715_lociStitched	chr5	133728536	133802609	7	52663	NM_080656	NM_003337,NM_001113575	NM_080656	1353	0	CDKN2AIPNL
4_47060_lociStitched	chr7	74486851	74527994	4	36777	NM_001003795,NM_030798		NM_001003795	1354	0	GTF2IRD2B
1_2853_lociStitched	chr1	113732105	113754893	1	22789			NM_014813	1355	0	LRIG2
3_53077_lociStitched	chrX	149084863	149120735	3	34741	NM_001013845,NR_027456		NM_001013845	1356	0	CXorf40B
3_3896_lociStitched	chr1	182185696	182239306	3	48066			NM_001033056	1357	0	GLUL
8_21841_lociStitched	chr17	41433384	41497513	8	38992	NM_001661,NR_027413,NR_027412	NR_031751	NR_027413	1358	0	LOC100130581
9024	chr11	60678979	60714526	9024	35548	NM_016582,NM_024092,NM_178031	NM_207341,NM_017870,NM_006725,NM_014502	NM_178031	1359	0	TMEM132A
3544	chr1	161048207	161074805	3544	26599	NR_033385,NM_012394,NM_030916,NM_152366	NM_001025598,NM_001039712,NM_001185093,NM_001185094,NM_001007255,NM_001185092,NM_001113205,NM_016406,NM_001039711,NM_007122	NM_030916	1360	0	PVRL4
50964	chr9	116146313	116176530	50964	30218	NR_027261,NM_000031,NM_017443,NM_152786	NM_144488,NM_017688,NM_031219,NM_017790,NM_001012361	NM_000031	1361	0	ALAD
50496	chr9	96211201	96235761	50496	24561	NM_014612,NM_198841		NM_198841	1362	0	FAM120AOS
1_48829_lociStitched	chr8	74189227	74210860	1	21634	NM_172037,NM_000971		NM_000971	1363	0	RPL7
7_30097_lociStitched	chr2	231544884	231608307	7	43993	NM_016289,NM_001130849		NM_016289	1364	0	CAB39
5_32865_lociStitched	chr22	21267844	21315407	5	46669	NM_005207	NR_027051,NM_001008695,NM_001146288,NM_001018060,NM_006767	NM_005207	1365	0	CRKL
46783	chr7	56028606	56049709	46783	21104	NM_001483	NM_182633,NM_015969	NM_001483	1366	0	GBAS
5_27823_lociStitched	chr2	86931378	86977254	5	32145	NM_022780,NM_001198954		NM_001198954	1367	0	RNF103-VPS24
15_5156_lociStitched	chr10	889178	993710	15	55874	NM_015155	NM_012341	NM_015155	1368	0	LARP4B
32540	chr21	43117816	43151743	32540	33928	NR_024028,NR_027272	NM_020639,NR_024367	NR_027272	1369	0	C21orf129
43666	chr6	31682608	31709528	43666	26921	NM_172166,NM_021246,NM_001288,NM_138275,NM_013974,NM_025261	NM_001320,NM_021160,NM_001177515,NM_001003693,NM_001039651,NM_025262,NR_003673,NM_025260,NM_001199238,NM_021221,NM_033177,NM_001199240,NM_002441,NM_025258,NM_001199237	NM_013974	1370	0	DDAH2
8_45644_lociStitched	chr6	158360133	158440900	8	53266	NM_016224,NM_003898,NM_001178088		NM_003898	1371	0	SYNJ2
11068	chr12	12577200	12604247	11068	27048	NM_058169		NM_058169	1372	0	LOH12CR1
7_26661_lociStitched	chr2	30963907	31034931	7	54514	NM_144575		NM_144575	1373	0	CAPN13
35204	chr3	50321476	50341832	35204	20357	NM_153215,NM_012191,NM_153282,NM_006764,NM_003549,NM_007312,NM_153281	NM_170712,NM_007022,NM_007275,NM_015896,NM_001166425,NM_006545,NM_003773,NM_007182,NM_002070,NM_170713,NM_001005914	NM_006764	1374	0	IFRD2
1903	chr1	44435389	44469881	1903	34493	NM_001039589,NM_003780,NM_001005417,NM_152499,NM_001024845,NM_004047,NM_006934	NM_001039457,NM_001136215,NM_014652	NM_152499	1375	0	CCDC24
1_46651_lociStitched	chr7	44772752	44811640	1	38889	NM_031449,NM_174929	NM_021130	NM_174929	1376	0	ZMIZ2
6_17652_lociStitched	chr15	69323138	69388881	6	48849	NR_026949,NR_031680,NM_024505	NM_001184779	NR_026949	1377	0	NCRNA00277
7_1893_lociStitched	chr1	44285191	44337249	7	47224	NM_174964		NM_001136215	1378	0	ARTN
4_33729_lociStitched	chr22	42734665	42795665	4	46600	NM_145912		NM_145912	1379	0	NFAM1
10_23075_lociStitched	chr17	80197114	80262207	10	48052	NM_001042423,NM_004207,NM_001893,NM_001042422	NM_198082	NM_001893	1380	0	CSNK1D
3_46089_lociStitched	chr7	8275838	8304472	3	22607	NM_022307,NM_001136020,NM_004968		NM_022307	1381	0	ICA1
3_24991_lociStitched	chr19	24210599	24249704	3	36260		NM_203282	NM_203282	1382	0	ZNF254
6_36113_lociStitched	chr3	119858035	119915857	6	46697	NM_153002	NM_001168271	NM_153002	1383	0	GPR156
30753	chr20	17580896	17625683	30753	44788	NM_006870,NM_001042576	NM_001161705,NM_001011546	NM_006870	1384	0	DSTN
13251	chr12	120958640	120994440	13251	35801	NM_014868,NM_032314	NM_015918,NM_001037495,NM_198202	NM_014868	1385	0	RNF10
6_15402_lociStitched	chr14	61079629	61125815	6	29440	NM_005982		NM_005982	1386	0	SIX1
3_7294_lociStitched	chr10	106224545	106265181	3	35191			NM_001008723	1387	0	CCDC147
6_23326_lociStitched	chr18	12364509	12427490	6	40285	NM_006796,NM_001142405		NM_001142405	1388	0	SLMO1
34888	chr3	45631174	45660841	34888	29668	NM_014240		NM_014240	1389	0	LIMD1
5_29823_lociStitched	chr2	218790590	218865726	5	60754	NM_022648	NR_034176	NM_022648	1390	0	TNS1
36391	chr3	129288339	129325716	36391	37378	NM_015103	NM_153833,NM_000539	NM_015103	1391	0	PLXND1
9384	chr11	66604630	66640812	9384	36183	NM_022172,NM_024650,NM_001040716,NM_001032279,NM_024036		NM_024036	1392	0	LRFN4
49379	chr8	144630011	144651401	49379	21391	NM_001166237,NM_001100878,NM_024736	NM_145201,NM_001130053,NM_001130057,NM_023078,NM_003313,NM_032862,NM_015117	NM_024736	1393	0	GSDMD
7_40439_lociStitched	chr5	43387127	43436844	7	35939	NM_148672	NM_022483	NM_148672	1394	0	CCL28
1_50_lociStitched	chr1	1383602	1422114	1	38513	NM_031921,NM_001039211	NM_001170535,NM_001146685,NM_001170536,NM_022834,NM_001145210,NR_015434,NM_001039577,NM_017971	NM_031921	1395	0	ATAD3B
16955	chr15	44077297	44099325	16955	22029	NR_031695,NM_001018108,NM_005926,NM_001033517,NM_016400	NR_002318,NM_001167941,NM_005313,NM_025165	NR_031695	1396	0	MIR1282
49805	chr9	33363770	33382248	49805	18479	NM_147133,NM_002504	NM_001170	NM_001170	1397	0	AQP7
3_19862_lociStitched	chr16	67423570	67464482	3	30245	NM_015964,NM_013304	NM_001161575,NM_000196	NM_013304	1398	0	ZDHHC1
9674	chr11	72895706	72918989	9674	23284		NM_176071,NM_002564,NM_014824	NM_002564	1399	0	P2RY2
4_10725_lociStitched	chr12	706193	757368	4	41877	NM_016533		NM_016533	1400	0	NINJ2
8_45667_lociStitched	chr6	158734751	158806806	8	46818	NM_020245	NM_001007466	NM_020245	1401	0	TULP4
16930	chr15	43412250	43437216	16930	24967	NM_024956	NM_037370,NM_174916,NM_012142	NM_024956	1402	0	TMEM62
49923	chr9	35716069	35758058	49923	41990	NM_006368,NM_001080496,NM_006289,NM_001044264,NM_020944	NM_003995,NM_001216,NM_003289	NM_006289	1403	0	TLN1
33491	chr22	39067491	39096757	33491	29267	NM_001002880,NM_014876,NM_020243	NM_004286,NM_001013647	NM_020243	1404	0	TOMM22
4135	chr1	203283813	203307107	4135	23295		NR_034150,NM_002023,NM_006763	NM_006763	1405	0	BTG2
4_14924_lociStitched	chr14	24828637	24872214	4	39820	NM_001136022,NM_004554,NM_025081,NM_001198966	NM_001143919,NM_015299,NM_001198568,NM_181657,NM_001164692,NM_001198965,NM_006871,NM_020195,NM_001039771,NM_014430	NM_001198966	1406	0	NFATC4
21_38865_lociStitched	chr4	95965008	96065910	21	54834	NM_001203		NM_001203	1407	0	BMPR1B
6_3714_lociStitched	chr1	169817152	169864545	6	35201	NM_018186,NM_181093	NM_020423	NM_181093	1408	0	SCYL3
7_20753_lociStitched	chr17	4376232	4429685	7	50801	NM_001124758,NM_182538	NM_001122890,NM_001105538	NM_001124758	1409	0	SPNS2
18_12550_lociStitched	chr12	96708993	96826720	18	51256	NM_002595	NM_001170464	NM_002595	1410	0	CDK17
8_51527_lociStitched	chr9	133555899	133613633	8	46711	NM_014285,NM_007313		NM_007313	1411	0	ABL1
6_29000_lociStitched	chr2	169310896	169356768	6	37216	NM_203463		NM_203463	1412	0	LASS6
3435	chr1	155933992	155955979	3435	21988	NM_004723,NM_001162384	NM_001162383,NR_003005,NM_003145,NM_181885,NR_002974,NM_014949	NM_004723	1413	0	ARHGEF2
2_5200_lociStitched	chr10	3503695	3531463	2	27590			NM_014889	1414	0	PITRM1
9_23986_lociStitched	chr18	71902727	71960411	9	37798	NM_001190807	NM_001174123	NM_001190807	1415	0	CYB5A
8_13536_lociStitched	chr12	125549071	125628400	8	54945	NM_023928		NM_023928	1416	0	AACS
8_13297_lociStitched	chr12	121836216	121906358	8	50543	NM_025126,NM_032590,NM_001005366	NM_001137559,NM_016237	NM_025126	1417	0	RNF34
6_27060_lociStitched	chr2	47133642	47201199	6	44761	NM_001171508,NM_001171507,NM_020458,NM_001171506		NM_020458	1418	0	TTC7A
6_31478_lociStitched	chr20	44978085	45038170	6	45804	NM_173073,NM_182764	NM_015945,NM_133171	NM_173073	1419	0	SLC35C2
11_5124_lociStitched	chr10	351975	453172	11	56599	NM_014974		NM_001161482	1420	0	ZMYND11
10_12482_lociStitched	chr12	95565913	95619590	10	37807	NM_018351,NM_017599		NM_018351	1421	0	FGD6
19468	chr16	31189690	31217566	19468	27877	NM_004960,NM_145182	NM_013258,NM_001170634,NM_173502,NM_152901,NM_001008274,NM_002773	NM_145182	1422	0	PYCARD
3_3694_lociStitched	chr1	169071675	169101060	3	26623	NM_001677		NM_001677	1423	0	ATP1B1
1_49060_lociStitched	chr8	102443944	102456106	1	12163		NM_024915	NM_024915	1424	0	GRHL2
7_9465_lociStitched	chr11	67944683	67989873	7	33319	NM_016028,NM_017635	NM_022338	NM_016028	1425	0	SUV420H1
14_31088_lociStitched	chr20	32922203	33010062	14	46750	NM_031483	NM_001161766,NM_000687	NM_031483	1426	0	ITCH
16_23577_lociStitched	chr18	24035564	24131529	16	42338	NM_001136205,NM_001142730,NM_198991		NM_001142730	1427	0	KCTD1
10_90_lociStitched	chr1	2139726	2221010	10	41893		NR_024445,NM_001146310	NM_001146310	1428	0	C1orf86
24699	chr19	13976327	14005244	24699	28918	NM_001098622,NR_030179,NM_024323,NR_029613	NR_029495,NR_029501,NR_029497,NM_017721,NR_036515	NM_001098622	1429	0	NANOS3
3_27660_lociStitched	chr2	74422655	74463191	3	39093	NM_021196,NM_006636,NM_133478	NM_001035505,NM_018221	NM_006636	1430	0	MTHFD2
10_6121_lociStitched	chr10	52119684	52200087	10	34883	NM_147156		NM_147156	1431	0	SGMS1
7_28210_lociStitched	chr2	111874507	111921609	7	44105	NM_006538,NM_207002,NM_001142807		NM_006538	1432	0	BCL2L11
35068	chr3	48499503	48522213	35068	22711	NM_016381,NM_016479,NM_130384	NM_001130082,NM_015933,NM_032166,NM_002673,NM_024661	NM_016381	1433	0	TREX1
2_3049_lociStitched	chr1	144018202	144057443	2	33658			NR_027469	1434	0	LOC100286793
42095	chr5	148807995	148839697	42095	31703	NR_029686,NR_029684,NR_027180	NM_014443	NR_029686	1435	0	MIR145
3_10848_lociStitched	chr12	3836876	3882048	3	34620	NM_032680,NM_001144958,NM_001144959		NM_032680	1436	0	EFCAB4B
12_21390_lociStitched	chr17	27219365	27277626	12	47575	NM_004475,NM_144683	NM_001077498,NM_005702,NR_029685,NR_029970	NM_144683	1437	0	DHRS13
6_18850_lociStitched	chr16	8883182	8937433	6	42025	NM_015421,NM_000303	NM_001042476,NM_014316	NM_000303	1438	0	PMM2
6_49506_lociStitched	chr9	4819524	4871351	6	44014	NM_005772,NR_029836		NR_029836	1439	0	MIR101-2
7_28152_lociStitched	chr2	109198502	109257320	7	43657	NM_001193484,NM_004987,NM_001193483,NM_001193482,NM_001193488		NM_001193482	1440	0	LIMS1
8_15685_lociStitched	chr14	69508997	69571568	8	44838	NM_003861		NM_003861	1441	0	DCAF5
2_4223_lociStitched	chr1	206482082	206520138	2	32331	NM_001042758,NM_001170637		NM_001042758	1442	0	SRGAP2
10_10543_lociStitched	chr11	126013641	126088559	10	52439	NM_024556,NM_032795	NM_001144827	NM_032795	1443	0	RPUSD4
3_34817_lociStitched	chr3	43019410	43064925	3	43907	NM_001129908		NM_001129908	1444	0	FAM198A
49801	chr9	33281550	33301823	49801	20274	NM_147133,NM_147134,NM_002504,NM_001195536	NM_014471,NM_001172415	NM_147133	1445	0	NFX1
40045	chr5	10245726	10274252	40045	28527	NM_199133,NM_012073	NM_138809	NM_012073	1446	0	CCT5
5_33427_lociStitched	chr22	37536247	37608234	5	60453	NM_000878,NM_001051,NM_031910	NM_153609,NM_002872	NM_031910	1447	0	C1QTNF6
46645	chr7	44600543	44632042	46645	31500	NM_019082,NM_182547	NM_001003941,NM_001101648	NM_019082	1448	0	DDX56
6_25044_lociStitched	chr19	33501912	33555638	6	40341	NM_033103	NM_018025,NM_032816,NM_152266	NM_033103	1449	0	RHPN2
35248	chr3	52300263	52330409	35248	30147	NM_001144951,NM_025222,NR_026699,NR_029660,NR_029677	NM_001122870,NM_017442,NM_015512,NM_007284	NM_025222	1450	0	WDR82
10_32285_lociStitched	chr21	35010214	35077626	10	48790	NM_003024,NM_001001132,NM_145858	NM_017613	NM_003024	1451	0	ITSN1
4_31449_lociStitched	chr20	44031618	44074722	4	36086	NM_001184729,NM_001048226,NM_001048223,NM_001048221,NR_003189,NM_001197140,NM_001197139,NM_018478	NM_001197129,NM_001184728,NM_001099791,NM_001048225,NM_006103,NM_014477	NM_001184729	1452	0	PIGT
4_7821_lociStitched	chr10	127507054	127551424	4	41218	NM_018180,NM_016567,NM_078468,NM_000375,NM_078469	NM_147191,NM_145235	NM_016567	1453	0	BCCIP
9_20455_lociStitched	chr16	87940854	88020628	9	44451	NM_001173542,NM_079837,NM_001173543,NM_001739	NM_003486,NM_001173539	NM_079837	1454	0	BANP
1_24837_lociStitched	chr19	17662002	17694233	1	32232	NM_001098524,NM_024656,NM_173544	NM_012088	NM_024656	1455	0	GLT25D1
20_256_lociStitched	chr1	8689202	8779797	20	48219	NM_012102		NM_012102	1456	0	RERE
12_12571_lociStitched	chr12	98882282	98946286	12	42178	NM_003276,NM_001032284,NR_027157	NR_003015,NM_001032283,NM_002635	NR_027157	1457	0	LOC100128191
8194	chr11	8712735	8749415	8194	36681	NM_005418,NM_213618,NM_139157	NR_002580,NM_000990,NR_002977,NM_014818	NR_002977	1458	0	SNORA45
5_29894_lociStitched	chr2	220227629	220275686	5	41179	NM_012100	NM_001927,NM_001173476,NM_005876	NM_012100	1459	0	DNPEP
46666	chr7	45005735	45031404	46666	25670	NM_033054,NR_003697,NR_002952	NM_001029835	NM_033054	1460	0	MYO1G
1_48708_lociStitched	chr8	54916366	54940829	1	24464	NM_006756		NM_006756	1461	0	TCEA1
7183	chr10	103888934	103918307	7183	29374	NM_015062,NM_004741	NM_001113407,NM_003893	NM_004741	1462	0	NOLC1
4_14334_lociStitched	chr13	52465077	52513478	4	42769	NM_000053	NM_031290,NR_027047	NM_031290	1463	0	CCDC70
5_19327_lociStitched	chr16	28710856	28763091	5	34462	NM_001099661,NM_003752		NM_007245	1464	0	ATXN2L
5_17548_lociStitched	chr15	66148428	66210799	5	32799	NM_004663,NM_032445		NM_004663	1465	0	RAB11A
10_32983_lociStitched	chr22	24667088	24722912	10	40365	NM_001145468	NM_001099781	NM_001145468	1466	0	SPECC1L
3_46048_lociStitched	chr7	7599049	7626372	3	16144	NM_019005	NM_001037763	NM_019005	1467	0	MIOS
5_45181_lociStitched	chr6	138698545	138748466	5	35466	NM_020464,NM_014320,NM_001144060	NR_036099	NM_014320	1468	0	HEBP2
5_19300_lociStitched	chr16	28374845	28426989	5	36711	NM_003752,NM_001099661	NM_001037808	NM_001099661	1469	0	EIF3CL
7_23354_lociStitched	chr18	12837446	12887043	7	38933	NM_080423,NM_002828,NM_080422		NM_080423	1470	0	PTPN2
31644	chr20	48374974	48404841	31644	29868		NM_015266,NM_004776	NM_015266	1471	0	SLC9A8
9_22645_lociStitched	chr17	71255469	71310868	9	41005	NM_012121,NM_001129885	NM_001100621,NM_001098832	NM_012121	1472	0	CDC42EP4
30747	chr20	17535372	17550179	30747	14808	NM_001161705	NM_001195,NM_001011546	NM_001161705	1473	0	BFSP1
4_40948_lociStitched	chr5	73911547	73945934	4	32651	NM_003633	NM_000521	NM_003633	1474	0	ENC1
11_14712_lociStitched	chr13	113634223	113708975	11	52379	NM_001112732,NM_024979	NR_034002	NM_024979	1475	0	MCF2L
9_36321_lociStitched	chr3	127768990	127846362	9	52248	NM_013336,NM_003707	NM_021937	NM_003707	1476	0	RUVBL1
6_29296_lociStitched	chr2	179276268	179318404	6	29387	NM_001042702,NM_001139517,NM_003690,NM_001139518	NM_001135212,NM_019091	NM_001139518	1477	0	PRKRA
42097	chr5	148849824	148879185	42097	29362	NM_001892	NR_029684,NR_029686	NR_029686	1478	0	MIR145
9_52482_lociStitched	chrX	66891727	66954022	9	46253	NM_000044,NM_001011645		NM_001011645	1479	0	AR
7_26413_lociStitched	chr2	24120501	24170703	7	37872	NM_017552,NM_181713		NM_017552	1480	0	ATAD2B
6_33736_lociStitched	chr22	42811178	42887171	6	47652	NM_145912	NR_027786,NM_015703	NM_145912	1481	0	NFAM1
6_43774_lociStitched	chr6	34689944	34734795	6	31492	NR_029472	NM_017754,NM_003093,NM_022758	NR_029472	1482	0	SNRPC
59	chr1	1651754	1663015	59	11262	NM_024011,NM_033487	NM_001198995,NM_001110781,NM_001198994,NM_023018,NM_182838,NM_001198993,NM_033486	NM_024011	1483	0	CDK11A
9_12116_lociStitched	chr12	65172932	65214455	9	35583		NM_002076,NM_015279	NM_015279	1484	0	TBC1D30
31444	chr20	43963075	43979557	31444	16483	NM_002999	NM_001197129,NR_003189,NM_003833,NM_001099791,NM_014477	NM_002999	1485	0	SDC4
10_195_lociStitched	chr1	8072915	8142622	10	42811	NM_018948		NM_018948	1486	0	ERRFI1
6_27020_lociStitched	chr2	46131054	46172794	6	36439	NM_005400		NM_005400	1487	0	PRKCE
3_48924_lociStitched	chr8	87515444	87558008	3	33021	NM_016033,NM_003909		NM_003909	1488	0	CPNE3
21877	chr17	42135370	42162928	21877	27559	NM_138387,NM_152344,NM_001015053	NM_032376	NM_138387	1489	0	G6PC3
10_9405_lociStitched	chr11	66877303	66944301	10	48658			NM_014578	1490	0	RHOD
9_34397_lociStitched	chr3	15296859	15390432	9	54115	NM_001018009,NM_004844	NM_014296,NR_027927	NM_004844	1491	0	SH3BP5
8_49773_lociStitched	chr9	32447244	32529455	8	35821	NM_002197,NM_014314	NR_033991,NR_033992,NM_001195622,NM_002493	NM_014314	1492	0	DDX58
5_28882_lociStitched	chr2	159935500	159995443	5	47385	NM_033394		NM_033394	1493	0	TANC1
51351	chr9	130548627	130573696	51351	25070	NM_001261,NM_004957,NM_001018078	NR_036055,NM_005489,NM_000118,NM_170600,NM_001142532,NM_001142531	NM_004957	1494	0	FPGS
2_2986_lociStitched	chr1	117802239	117827738	2	25275		NM_024626	NM_024626	1495	0	VTCN1
5_40573_lociStitched	chr5	56112482	56160747	5	39885	NM_005921	NM_001171990	NM_005921	1496	0	MAP3K1
5_46704_lociStitched	chr7	47815578	47860539	5	42708	NM_025031,NM_138295		NM_025031	1497	0	C7orf69
3_32873_lociStitched	chr22	21587019	21613832	3	26587			NR_037566	1498	0	BCRP2
10_31081_lociStitched	chr20	32847231	32904604	10	40816	NM_001672,NM_001161766,NM_000687	NM_031483	NM_000687	1499	0	AHCY
2_48960_lociStitched	chr8	95241410	95287557	2	42432	NM_005261	NM_004063,NM_001144663	NM_005261	1500	0	GEM
43671	chr6	31768797	31795434	43671	26638	NM_005345,NM_021177,NM_005527	NM_006295,NM_001039651,NM_000434,NM_005346,NM_001040437,NM_025258,NR_002742,NR_002745	NM_005527	1501	0	HSPA1L
5_24806_lociStitched	chr19	16789759	16849520	5	39961	NM_001007525,NM_024074	NM_024104	NM_001007525	1502	0	NWD1
39907	chr5	213319	239659	39907	26341	NM_004168,NM_145265	NM_001080478	NM_004168	1503	0	SDHA
4_19638_lociStitched	chr16	54095951	54133498	4	32063	NM_001080432		NM_001080432	1504	0	FTO
51740	chr9	139962058	139991903	51740	29846	NR_027447,NM_207309,NM_178448,NM_016219	NM_207511,NM_212533,NM_001606,NM_001246,NM_013379,NM_004479,NM_015392	NR_027447	1505	0	LOC100289341
3_19225_lociStitched	chr16	23529199	23577375	3	41604	NM_019116,NM_001083614	NM_015044,NM_005003	NM_001083614	1506	0	EARS2
1_2013_lociStitched	chr1	46633631	46665981	1	32351	NR_024332,NM_005727,NM_017739	NM_001114172,NM_001142548,NM_003629,NM_001013615	NM_005727	1507	0	TSPAN1
1_37374_lociStitched	chr3	193579571	193606505	1	26935			NR_033944	1508	0	LOC647323
11_25475_lociStitched	chr19	45577163	45637589	11	40694	NM_001007270,NM_145288,NM_024707	NM_198478,NM_001007269,NM_212550,NM_007056,NM_024108	NM_024707	1509	0	GEMIN7
43486	chr6	26120044	26145741	43486	25698	NM_003512,NM_003526	NM_021063,NM_000410,NM_003523,NM_003539,NM_005323,NM_005321,NM_003542	NM_003512	1510	0	HIST1H2AC
6_51677_lociStitched	chr9	138747639	138798765	6	37638			NM_016172	1511	0	UBAC1
11_51544_lociStitched	chr9	133697666	133771321	11	52085	NM_005157,NM_007313,NM_198180	NM_032843,NM_001145106	NM_005157	1512	0	ABL1
9756	chr11	75010240	75037658	9756	27419	NM_004041	NR_029891	NR_029891	1513	0	MIR326
3_27828_lociStitched	chr2	87280380	87306514	3	25500	NR_026846		NR_026846	1514	0	LOC285074
3_39952_lociStitched	chr5	1767271	1816536	3	46194	NM_004553,NM_032479		NM_032479	1515	0	MRPL36
8_19816_lociStitched	chr16	66639603	66712786	8	37578	NR_037613,NM_144601,NM_001048251,NM_181554,NM_181553,NR_037619,NM_181521	NM_178818,NM_001199317,NM_181269,NM_052999	NR_037619	1516	0	CMTM3
4_7651_lociStitched	chr10	122811905	122857505	4	42926			NR_033850	1517	0	LOC283089
8_40081_lociStitched	chr5	10694514	10763662	8	48380	NM_004394		NM_004394	1518	0	DAP
31682	chr20	48953742	48981631	31682	27890		NR_034124	NR_034124	1519	0	LOC284751
5_16096_lociStitched	chr14	90845322	90915141	5	41900	NM_001166106,NM_006888	NR_033986,NM_017970	NM_001166106	1520	0	CALM1
5_49737_lociStitched	chr9	21800993	21839917	5	33100	NM_002451		NM_002451	1521	0	MTAP
1_46372_lociStitched	chr7	29481269	29501685	1	20417	NM_004067	NM_001039936	NM_001039936	1522	0	CHN2
12_6779_lociStitched	chr10	88236683	88321165	12	53488	NM_015045		NM_015045	1523	0	WAPAL
10_10464_lociStitched	chr11	122923819	122973355	10	40383	NM_006597,NM_024769	NR_027288	NM_006597	1524	0	HSPA8
3_51285_lociStitched	chr9	129539404	129573276	3	32570	NM_001135776	NM_001099270	NM_001135776	1525	0	ZBTB43
35124	chr3	49125362	49150836	35124	25475	NM_001199161,NM_001199160,NM_017730,NM_005051	NR_004405,NM_002292	NM_005051	1526	0	QARS
11_35808_lociStitched	chr3	73043436	73112530	11	46487	NM_018029,NM_174907		NM_174907	1527	0	PPP4R2
3373	chr1	155038180	155071401	3373	33222	NM_005227,NM_004952	NM_003815,NM_018973,NM_144622,NM_153741,NM_001143687,NM_004428,NM_001122837	NM_004952	1528	0	EFNA3
5_42063_lociStitched	chr5	148184915	148244045	5	42682	NM_000024		NM_000024	1529	0	ADRB2
3218	chr1	151156866	151186340	3218	29475	NM_001135636,NM_005997	NM_024575,NM_212551,NM_013353,NM_024041,NM_001136543,NM_002810,NM_001178061	NM_001135636	1530	0	PIP5K1A
3_13866_lociStitched	chr13	31361686	31410362	3	36193			NM_001629	1531	0	ALOX5AP
5_15092_lociStitched	chr14	37114348	37171939	5	29966	NM_001171170,NM_006194		NM_006194	1532	0	PAX9
3_18111_lociStitched	chr15	83583085	83622788	3	32011	NM_004839	NM_031452	NM_004839	1533	0	HOMER2
7_47121_lociStitched	chr7	76062958	76126717	7	35562	NM_001102596,NM_001102594,NM_007155,NR_003262	NM_030570,NM_080744	NM_001102594	1534	0	DTX2
7_36517_lociStitched	chr3	135857490	135918835	7	40326	NM_181897,NM_002718,NM_001145417,NM_018133		NM_001145417	1535	0	MSL2
11_16966_lociStitched	chr15	44824088	44891556	11	45719	NR_034171,NM_001160227,NM_003758,NR_034170		NM_003758	1536	0	EIF3J
6_48654_lociStitched	chr8	48504038	48577675	6	49126	NM_001080394		NM_005195	1537	0	CEBPD
18_24319_lociStitched	chr19	4955917	5037414	18	48170	NM_001048201,NM_013282		NM_013282	1538	0	UHRF1
4_38517_lociStitched	chr4	75479252	75515865	4	25082	NM_001657		NM_001657	1539	0	AREG
11986	chr12	58265519	58301573	11986	36055		NM_033276,NR_029847,NM_005730	NM_005730	1540	0	CTDSP2
12_16522_lociStitched	chr14	103849441	103915135	12	48674	NM_001128920	NM_001969,NM_001128918,NR_002964,NM_183004	NM_001128920	1541	0	MARK3
1_49216_lociStitched	chr8	121439599	121463184	1	23586	NM_014078,NM_022045		NM_014078	1542	0	MRPL13
9211	chr11	63606473	63623468	9211	16996	NM_001163296	NM_138471,NM_017490,NM_001039469	NM_001163296	1543	0	MARK2
7_44161_lociStitched	chr6	44095275	44153088	7	53772	NM_007058,NM_018426	NM_001078177,NM_032111,NM_001078174,NM_001078175	NM_007058	1544	0	CAPN11
4_38118_lociStitched	chr4	38666829	38696903	4	25703			NM_003263	1545	0	TLR1
1_2565_lociStitched	chr1	94338551	94350330	1	11780	NM_014597	NM_002061,NR_030621	NM_014597	1546	0	DNTTIP2
6_5334_lociStitched	chr10	6313017	6378403	6	32497			NM_004566	1547	0	PFKFB3
8_40163_lociStitched	chr5	16775284	16820879	8	34237	NM_012334		NM_012334	1548	0	MYO10
9_51233_lociStitched	chr9	127919591	127968993	9	35848	NM_001174152,NM_005833,NM_002721	NM_005347,NM_001123355,NM_001144877	NM_002721	1549	0	PPP6C
11_32104_lociStitched	chr21	19105827	19187430	11	46731	NM_001100421	NM_001100420	NM_001100421	1550	0	C21orf91
44139	chr6	43587112	43612742	44139	25631	NM_014628,NM_006502,NM_001003690,NM_019096	NM_020750,NM_001193341,NM_001193343	NM_001003690	1551	0	MAD2L1BP
5_14566_lociStitched	chr13	99106230	99160272	5	50447	NM_001032296,NM_003576		NM_003576	1552	0	STK24
10_36797_lociStitched	chr3	155565515	155626775	10	34605	NM_003875,NM_001190992	NM_173657	NM_003875	1553	0	GMPS
8086	chr11	3055058	3083102	8086	28045	NM_001194997	NM_001014437,NM_005969	NM_001194997	1554	0	CARS
4_3560_lociStitched	chr1	161327284	161373140	4	30603	NM_001013625,NM_001035511	NM_000530	NM_001013625	1555	0	C1orf192
34066	chr22	50964235	50992647	34066	28413	NM_001014440,NM_138433,NM_001169110,NM_001113755,NM_001169109,NM_001123225,NM_001113756	NR_021492,NM_001185011,NM_033200,NM_001145134,NM_016431,NM_001145137,NM_024866,NM_017584,NM_004377,NM_005198	NM_001014440	1556	0	ODF3B
3_48910_lociStitched	chr8	86840701	86880303	3	28568			NM_033126	1557	0	PSKH2
9_42848_lociStitched	chr6	4008298	4067848	9	37872	NM_003913	NM_001085401,NM_173563	NM_003913	1558	0	PRPF4B
3_37586_lociStitched	chr4	1157428	1212770	3	41253	NR_024569,NM_012445,NM_001128325,NM_001199021,NR_033182		NR_033182	1559	0	LOC100130872-SPON2
6_37225_lociStitched	chr3	185616128	185662708	6	32719	NM_004593		NM_004593	1560	0	TRA2B
1_12717_lociStitched	chr12	106617921	106646135	1	28215	NM_006825		NM_006825	1561	0	CKAP4
49380	chr8	144651442	144680159	49380	28718	NM_001130057,NM_001100878,NM_145201,NM_032862,NM_001130055	NM_001166237,NM_001130053,NM_023078,NM_003313,NM_024736,NM_015117,NM_001082480	NM_145201	1562	0	NAPRT1
5_50740_lociStitched	chr9	110184060	110221605	5	31916			NM_002874	1563	0	RAD23B
4_32011_lociStitched	chr20	61820438	61869021	4	40335	NM_139317,NM_017798	NM_018209,NR_036163,NM_022161,NR_036220	NM_017798	1564	0	YTHDF1
2_34331_lociStitched	chr3	13131670	13166484	2	33893		NM_001134382	NM_001134382	1565	0	IQSEC1
5_6359_lociStitched	chr10	71138823	71193476	5	38909	NM_000188,NM_033496,NM_001057	NM_012339	NM_001057	1566	0	TACR2
8_5892_lociStitched	chr10	32583412	32638249	8	34899	NM_025209		NM_025209	1567	0	EPC1
4_27562_lociStitched	chr2	71272441	71313781	4	34775	NM_017567	NR_002185,NM_032601,NM_005791	NM_017567	1568	0	NAGK
2_19177_lociStitched	chr16	21514585	21538778	2	23615	NR_002594	NR_027155	NR_002594	1569	0	SLC7A5P2
6_23249_lociStitched	chr18	9493480	9552481	6	40950	NM_006788,NM_005134		NM_006788	1570	0	RALBP1
24779	chr19	16242345	16274564	24779	32220	NM_054113,NM_005370,NM_032855	NM_001130524,NM_014077	NM_032855	1571	0	HSH2D
8_45033_lociStitched	chr6	132141876	132216728	8	34445	NM_006208		NM_006208	1572	0	ENPP1
2_2854_lociStitched	chr1	113778582	113803160	2	24533			NM_001142782	1573	0	MAGI3
10_50644_lociStitched	chr9	100952761	101022557	10	45723	NM_018421,NM_052820		NM_018421	1574	0	TBC1D2
4_41986_lociStitched	chr5	141589319	141634791	4	37831			NM_001127496	1575	0	SPRY4
10_23666_lociStitched	chr18	43619181	43678625	10	33688	NM_001001937,NM_004046,NM_024430	NM_138443	NM_024430	1576	0	PSTPIP2
11_8226_lociStitched	chr11	9377111	9431911	11	39763	NM_006391	NR_002962,NM_001165030	NM_006391	1577	0	IPO7
3_47053_lociStitched	chr7	74248260	74286339	3	30445	NM_173537		NM_173537	1578	0	GTF2IRD2
1_48780_lociStitched	chr8	67513806	67530590	1	16785	NM_001144755	NM_001080416,NM_025054	NM_001144755	1579	0	MYBL1
18607	chr16	2056841	2084532	18607	27692	NM_004785,NM_001099456,NM_178167	NR_003020,NR_002326,NR_002327,NM_144603,NR_003142,NM_005262,NM_172167,NM_001130012,NM_004209,NM_174903,NM_002528,NM_004548,NM_002952,NM_000548,NM_006453	NM_001099456	1580	0	NPW
7_23756_lociStitched	chr18	46500240	46553511	7	39613		NM_001190823,NM_001190821,NM_001190822	NM_001190821	1581	0	SMAD7
3_32767_lociStitched	chr22	18785922	18812742	3	26004		NR_003267	NR_003267	1582	0	GGT3P
2_32258_lociStitched	chr21	34635231	34668231	2	23074	NM_207585,NM_000628	NM_000629,NM_000874	NM_000628	1583	0	IL10RB
3_7121_lociStitched	chr10	102097712	102138714	3	40135	NR_026762,NM_005063		NM_005063	1584	0	SCD
6_1754_lociStitched	chr1	41806557	41856092	6	45149			NM_001956	1585	0	EDN2
50564	chr9	97775980	97805471	50564	29492	NM_032823,NM_001193329	NR_036109,NR_029665,NR_029664,NR_029496	NR_029664	1586	0	MIR23B
8_28260_lociStitched	chr2	113380670	113452351	8	42293	NR_033871,NM_005415	NM_032309	NM_005415	1587	0	SLC20A1
35941	chr3	101391567	101410967	35941	19401	NM_000986,NR_024407,NM_014415	NR_002941,NM_024548	NM_000986	1588	0	RPL24
9_37689_lociStitched	chr4	3076004	3142471	9	40851	NM_002111		NM_002111	1589	0	HTT
17389	chr15	63776027	63803583	17389	27557	NM_006537		NM_006537	1590	0	USP3
17_5952_lociStitched	chr10	37433769	37505079	17	33829	NM_052997		NM_052997	1591	0	ANKRD30A
9_37165_lociStitched	chr3	183675388	183736652	9	46736	NM_005688,NM_001023587	NM_130770	NM_005688	1592	0	ABCC5
5_27916_lociStitched	chr2	97266097	97306239	5	34939	NM_017991	NM_001113382,NM_001115016	NM_017991	1593	0	KIAA1310
7_48210_lociStitched	chr8	19168815	19216839	7	38037	NM_022071,NM_001174159	NM_001174160	NM_001174159	1594	0	SH2D4A
9757	chr11	75040292	75064473	9757	24182	NM_004041,NR_029891	NR_000005,NM_001005	NR_029891	1595	0	MIR326
2_2955_lociStitched	chr1	116911668	116937291	2	23786	NR_027646,NM_001160234,NM_001160233,NM_000701	NR_024125,NR_024124,NR_024126	NM_001160234	1596	0	ATP1A1
14878	chr14	23520832	23553640	14878	32809	NM_144985,NM_001164817,NM_014977	NM_001130706,NM_001144932,NM_022478,NM_017924,NM_001164814,NM_001805,NM_001164816,NM_001130725,NM_001099780	NM_001164817	1597	0	ACIN1
42110	chr5	148973336	149004342	42110	31007	NM_001001669	NM_001025105	NM_001001669	1598	0	ARHGEF37
11076	chr12	12673557	12703909	11076	30353	NM_030640		NM_030640	1599	0	DUSP16
11751	chr12	52510227	52541094	11751	30868		NM_001081492,NM_001098673	NM_001081492	1600	0	KRT80
9496	chr11	68523201	68553157	9496	29957	NM_001876,NM_001031847	NM_001039656	NM_001039656	1601	0	MTL5
7_30731_lociStitched	chr20	16499854	16557160	7	38193	NM_024704		NM_024704	1602	0	KIF16B
18578	chr16	1650328	1694935	18578	44608	NM_014714,NM_020825	NM_144570	NM_020825	1603	0	CRAMP1L
6_49868_lociStitched	chr9	34231059	34282432	6	38050	NM_001171202,NM_194313	NM_001161	NM_194313	1604	0	KIF24
2_37476_lociStitched	chr3	196215663	196233494	2	16008	NM_152617	NM_001077657	NM_152617	1605	0	RNF168
8_3234_lociStitched	chr1	151368851	151431198	8	41620	NM_207171,NM_002796,NM_015100	NM_003944,NM_000449,NM_001194937	NM_207171	1606	0	POGZ
1_48786_lociStitched	chr8	67827750	67842459	1	14710	NM_173518,NR_002598,NR_002599	NM_001136160,NM_001193502,NM_001136161	NR_002598	1607	0	SNORD87
3487	chr1	156665042	156687742	3487	22701	NM_001878	NM_001126050,NM_006617,NM_001142560,NM_030980,NM_004494,NM_001126051,NM_005973,NM_024540	NM_001878	1608	0	CRABP2
32541	chr21	43160291	43193786	32541	33496	NM_020639	NR_024028,NR_027272	NM_020639	1609	0	RIPK4
1_49142_lociStitched	chr8	116871008	116885828	1	14821			NM_014112	1610	0	TRPS1
3_23184_lociStitched	chr18	3435429	3471267	3	24258	NM_003244,NM_173210,NM_174886,NM_173211,NM_173208,NM_173209,NM_173207	NM_170695	NM_173211	1611	0	TGIF1
3_42443_lociStitched	chr5	172720523	172760743	3	37480	NM_003714		NM_003714	1612	0	STC2
11121	chr12	13343312	13369299	11121	25988	NM_001423		NM_001423	1613	0	EMP1
1_19355_lociStitched	chr16	29462402	29484408	1	22007	NM_003166,NM_178044,NR_002556,NM_001017389,NM_001017390,NR_037608,NM_001039182	NR_002454,NM_001031827,NM_001014999	NM_001017390	1614	0	SULT1A4
10894	chr12	6549653	6582833	10894	33181	NM_018009,NR_015382,NM_001242,NM_014231	NM_014865,NM_016497,NR_004387	NM_018009	1615	0	TAPBPL
3_48933_lociStitched	chr8	90890977	90917872	3	24565	NM_001126111,NM_004337		NM_004337	1616	0	OSGIN2
7_10037_lociStitched	chr11	94799436	94854895	7	34471	NM_032102,NM_015036		NM_015036	1617	0	ENDOD1
5_16581_lociStitched	chr14	105115907	105158463	5	40003	NM_022489,NM_032714	NM_152328,NM_001031714,NM_199165	NM_022489	1618	0	INF2
10354	chr11	118485060	118517996	10354	32937	NM_015157,NM_001144759	NM_001142281,NM_001144758,NM_007180,NM_001168618	NM_001144759	1619	0	PHLDB1
3_18896_lociStitched	chr16	11294050	11360483	3	44965	NM_003745	NM_005425,NM_021247,NM_002762,NM_002761	NM_003745	1620	0	SOCS1
2_42166_lociStitched	chr5	150632422	150652325	2	19865	NM_000405	NM_015621	NM_000405	1621	0	GM2A
1_48714_lociStitched	chr8	56677079	56694157	1	17079	NM_024831,NM_152417		NM_024831	1622	0	TGS1
10_12076_lociStitched	chr12	64787357	64864147	10	40204	NM_013254,NM_007235	NM_001099676	NM_013254	1623	0	TBK1
5_18073_lociStitched	chr15	81267945	81309506	5	31317	NM_015154,NM_022566		NM_022566	1624	0	MESDC1
4_4478_lociStitched	chr1	220903082	220939873	4	31325	NM_017898	NM_022746,NM_024709	NM_017898	1625	0	MOSC2
7_41216_lociStitched	chr5	96257485	96305394	7	29301	NM_005575,NM_175920	NM_001130140	NM_005575	1626	0	LNPEP
5_31485_lociStitched	chr20	45334588	45388339	5	36508	NM_030777	NM_001011554,NM_033550	NM_030777	1627	0	SLC2A10
4_50084_lociStitched	chr9	73006574	73039237	4	30019	NM_001206		NM_001206	1628	0	KLF9
9500	chr11	68588962	68615307	9500	26346	NM_001876,NM_001031847		NM_001876	1629	0	CPT1A
8_9909_lociStitched	chr11	82865809	82908295	8	31046	NM_015885,NM_182603		NM_182603	1630	0	ANKRD42
11087	chr12	12863922	12880412	11087	16491	NM_001130415,NM_004064	NM_006143	NM_004064	1631	0	CDKN1B
27904	chr2	96910914	96939754	27904	28841	NM_001193304,NM_004804	NM_001037228,NM_020151,NM_014014	NM_001193304	1632	0	TMEM127
41835	chr5	137860687	137885775	41835	25089	NM_004730	NM_004134,NR_002913	NM_004730	1633	0	ETF1
1_40753_lociStitched	chr5	66442824	66464329	1	21506	NM_015183,NM_001164664	NM_005582	NM_005582	1634	0	CD180
24847	chr19	17948319	17985982	24847	37664	NR_001593,NM_000453,NR_000012,NM_000980,NM_000215	NM_005543,NM_014256	NR_001593	1635	0	RPL18AP3
6_37845_lociStitched	chr4	7804266	7851850	6	40907	NM_001134647	NR_026892	NR_026892	1636	0	AFAP1-AS1
3_24898_lociStitched	chr19	19047927	19086971	3	38083	NM_001145722,NM_001145724,NM_001145721,NM_004838,NR_027297	NM_019070,NM_007263	NM_004838	1637	0	HOMER3
2_49058_lociStitched	chr8	102333859	102353263	2	18784		NR_002182	NR_002182	1638	0	NACAP1
13_1709_lociStitched	chr1	40707800	40780936	13	41135	NM_001008740,NM_005857,NM_001852		NM_005857	1639	0	ZMPSTE24
13_1598_lociStitched	chr1	37918547	37981822	13	41348	NM_025079,NM_022756	NM_003462,NM_024700	NM_025079	1640	0	ZC3H12A
32478	chr21	40685095	40699885	32478	14791	NM_001007246,NM_033656,NR_033800,NM_018963	NM_004965	NR_033800	1641	0	NCRNA00257
7_7903_lociStitched	chr10	134346509	134405834	7	46505	NM_005539		NM_005539	1642	0	INPP5A
1_27882_lociStitched	chr2	95941439	95977472	1	36034	NM_013434,NM_001165978	NM_001165977,NM_001034914	NM_013434	1643	0	KCNIP3
10_52064_lociStitched	chrX	23795299	23845447	10	35504	NM_002970	NM_001033583	NM_002970	1644	0	SAT1
46785	chr7	56053624	56083073	46785	29450	NM_004577,NM_001483	NM_001009186,NR_002957,NM_015969,NM_001042469	NM_001483	1645	0	GBAS
9_3793_lociStitched	chr1	174911806	175001831	9	35822	NM_014857,NM_001035230,NM_022100,NM_001007214,NM_014412		NM_001007214	1646	0	CACYBP
6_45261_lociStitched	chr6	143140663	143180866	6	27438	NM_006734		NM_006734	1647	0	HIVEP2
27671	chr2	74681777	74705083	27671	23307	NM_001146158,NM_012477,NM_032779,NM_031288,NM_053050	NM_133637,NM_016170,NM_032118,NM_022492,NM_001015055,NM_001009812,NM_001145054,NM_001015056,NM_032673,NR_024606	NM_001146158	1648	0	MOGS
11886	chr12	56201759	56230559	11886	28801	NM_033082,NM_014182,NR_036476,NM_032364,NR_026723,NM_002429		NM_014182	1649	0	ORMDL2
37825	chr4	6905327	6947687	37825	42361	NM_020773,NM_001113361	NM_001113363	NM_020773	1650	0	TBC1D14
3_16097_lociStitched	chr14	90972833	91029255	3	45718	NM_001010854		NR_033986	1651	0	LOC400238
1_45973_lociStitched	chr7	4862700	4886532	1	23833		NM_014855	NM_014855	1652	0	KIAA0415
11937	chr12	57112080	57125712	11937	13633	NM_001113203,NM_005594,NM_000946	NM_006601,NM_001113201,NM_001113202,NM_003725	NM_005594	1653	0	NACA
3_32382_lociStitched	chr21	38331076	38364494	3	31830	NM_000411	NM_018962	NM_000411	1654	0	HLCS
4578	chr1	224507419	224523358	4578	15940	NM_206840	NM_002533,NM_014184	NM_206840	1655	0	NVL
8_20736_lociStitched	chr17	4028446	4091837	8	45174	NM_016376,NR_023347,NM_015113	NM_144611	NR_023347	1656	0	CYB5D2
1_49285_lociStitched	chr8	129432941	129448789	1	15849			NR_031613	1657	0	MIR1208
2_37507_lociStitched	chr3	196713360	196757101	2	37100	NM_005929,NM_033316	NM_001042540,NM_025163,NR_024388	NM_033316	1658	0	MFI2
2_19643_lociStitched	chr16	54194062	54231827	2	30005			NM_001080432	1659	0	FTO
5_25409_lociStitched	chr19	44234865	44288045	5	39098	NM_019108,NM_002250	NM_181845,NM_019612	NM_019108	1660	0	C19orf61
24854	chr19	18209983	18242481	24854	32499	NM_015016	NM_005535,NM_006332,NM_005027	NM_015016	1661	0	MAST3
38	chr1	1243769	1258019	38	14251	NM_153339,NM_017871	NM_001130413,NM_058167,NM_001029885,NM_152228,NM_002978,NM_032348,NM_004421,NM_030649	NM_153339	1662	0	PUSL1
4_12471_lociStitched	chr12	95464097	95518712	4	33770	NM_001032287,NM_018351,NM_003297		NM_001032287	1663	0	NR2C1
7_35058_lociStitched	chr3	48359732	48415839	7	30362	NM_001159929,NM_001080525	NM_001159927,NM_005793	NM_001080525	1664	0	SPINK8
8_35463_lociStitched	chr3	58270581	58344830	8	39233	NM_001098783,NM_007042,NM_017771,NM_020676		NM_017771	1665	0	PXK
46675	chr7	45134939	45167611	46675	32673	NR_002990,NR_002991,NR_002919,NM_199122	NM_004749,NM_005856,NM_001146334	NM_199122	1666	0	TBRG4
5_32209_lociStitched	chr21	32705008	32746433	5	35976	NM_003253		NM_003253	1667	0	TIAM1
6_7472_lociStitched	chr10	116366024	116417099	6	41705	NM_001003408,NM_002313	NM_001003407	NM_002313	1668	0	ABLIM1
6_24900_lociStitched	chr19	19116841	19174121	6	41759	NM_001017392,NM_014884,NM_001199196	NM_178526	NM_001199196	1669	0	ARMC6
11_15442_lociStitched	chr14	61977373	62038783	11	47685	NM_006255		NM_001530	1670	0	HIF1A
34225	chr3	10007576	10038409	34225	30834	NM_018447	NM_001018115,NM_001008737,NM_015513,NM_001031717,NM_032732,NR_002786,NM_207351	NM_018447	1671	0	TMEM111
7_14108_lociStitched	chr13	44764348	44827925	7	43308			NM_001010897	1672	0	SERP2
3304	chr1	153504034	153530250	3304	26217	NM_014624,NM_019554,NM_002961,NM_002960,NM_002962	NM_005978	NM_019554	1673	0	S100A4
11_8014_lociStitched	chr11	906325	986151	11	49745	NM_012305,NM_001142674,NM_001142675		NM_012305	1674	0	AP2A2
3_27316_lociStitched	chr2	62513346	62538768	3	25194			NM_006577	1675	0	B3GNT2
1_24908_lociStitched	chr19	19294777	19318618	1	23842	NM_001145784,NM_005919,NM_001145783,NM_176880,NM_003721	NM_001145785,NM_017814	NM_001145784	1676	0	LOC729991
25936	chr19	55749681	55775272	25936	25592	NM_014931,NM_001130106	NM_173804,NM_001161440	NM_014931	1677	0	PPP6R1
10_48197_lociStitched	chr8	17607877	17668131	10	37208	NM_001001925	NM_001166393,NM_001001924	NM_001001925	1678	0	MTUS1
3_48894_lociStitched	chr8	82626213	82648042	3	16887	NR_033194,NM_152284,NR_033196	NM_001144878,NM_001010893,NM_001170796	NR_033194	1679	0	ZFAND1
26021	chr19	58304621	58328158	26021	23538	NM_024762	NM_017652,NM_032828,NR_024162,NM_173632	NM_024762	1680	0	ZNF552
9399	chr11	66808927	66841143	9399	32217	NM_014578,NM_001177880,NM_177963		NM_014578	1681	0	RHOD
6_3032_lociStitched	chr1	120476864	120525377	6	38824	NM_024408	NM_021794	NM_021794	1682	0	ADAM30
2_49247_lociStitched	chr8	124961390	124997854	2	30790	NM_001039112		NM_001039112	1683	0	FER1L6
8_15239_lociStitched	chr14	51388954	51441661	8	33721	NM_002863	NM_001163940	NM_002863	1684	0	PYGL
3065	chr1	145436757	145462614	3065	25858	NM_006472,NM_032305	NM_001039888,NM_005105	NM_006472	1685	0	TXNIP
2_32446_lociStitched	chr21	40273429	40300487	2	26700			NM_005239	1686	0	ETS2
11_38821_lociStitched	chr4	95425376	95481685	11	35894	NM_001011513,NM_001011516		NM_001011513	1687	0	PDLIM5
3_14595_lociStitched	chr13	99841251	99884649	3	33465	NR_026644,NR_036532,NR_036531,NM_001144072	NM_177967	NR_026644	1688	0	UBAC2
8_15530_lociStitched	chr14	65528989	65604826	8	42511	NM_002028		NM_002028	1689	0	FNTB
42744	chr5	180655916	180682282	42744	26367	NM_033549,NR_002592,NM_006098,NR_002591	NM_033342,NM_032765,NM_203297,NM_203294	NR_002592	1690	0	SNORD96A
43717	chr6	33379190	33408511	43717	29322	NM_006772,NM_015921	NM_002263,NM_001014433,NM_152735,NR_001444	NM_006772	1691	0	SYNGAP1
11854	chr12	54663808	54691423	11854	27616	NM_012117,NR_002944,NM_002136,NM_001136023,NM_006163	NM_001127322,NM_001127321,NR_029894,NM_016057	NR_002944	1692	0	HNRNPA1P10
4576	chr1	224479149	224501408	4576	22260	NM_206840	NM_002533,NM_014184,NR_031574	NM_206840	1693	0	NVL
4_14324_lociStitched	chr13	52367655	52403124	4	30519	NR_027048,NM_001031719,NM_024705	NM_031290,NR_027047	NM_024705	1694	0	DHRS12
7_19757_lociStitched	chr16	57633045	57682844	7	37223	NM_001145771,NM_005682,NM_001145774	NM_170776,NM_001145770	NM_005682	1695	0	GPR56
3272	chr1	151786998	151816180	3272	29183	NM_001001523,NR_024237,NM_001136003,NM_005060	NM_001083963,NM_001004432,NM_016178,NM_182578	NM_005060	1696	0	RORC
45463	chr6	151771877	151790625	45463	18749	NM_017909,NM_024573	NM_025059	NM_024573	1697	0	C6orf211
2_2980_lociStitched	chr1	117588349	117613038	2	24097	NM_003594	NR_030640,NM_004258	NM_003594	1698	0	TTF2
2_24909_lociStitched	chr19	19423008	19447766	2	24306	NM_015329,NM_172231	NM_017660	NM_015329	1699	0	MAU2
48951	chr8	94745216	94760793	48951	15578	NR_027259,NM_203390	NM_145269,NR_033858,NM_001142301	NM_203390	1700	0	RBM12B
24668	chr19	12823455	12845890	24668	22436	NM_013433,NM_001136195,NM_001136196,NM_024038	NM_001099737,NM_001100176,NM_032332,NM_001930,NM_016145,NM_000528,NR_002751,NM_004317,NM_032301	NM_001136195	1701	0	TNPO2
4_23946_lociStitched	chr18	60883497	60932848	4	34095	NM_000633		NM_000633	1702	0	BCL2
4_28061_lociStitched	chr2	101848650	101885473	4	32301	NM_017546	NM_173647,NR_003070	NM_017546	1703	0	C2orf29
9_14856_lociStitched	chr14	23022429	23077049	9	46259	NM_022060,NM_001344		NM_001344	1704	0	DAD1
43650	chr6	31495735	31521538	43650	25804	NM_001144961,NR_003065,NM_001144963,NM_138282,NR_003140,NM_001011700,NM_080598	NM_001166538,NM_205838,NM_004640,NM_001144962,NM_001159740,NM_000594,NM_001145466,NM_205837,NM_000595,NM_002341,NM_130463	NR_003065	1705	0	SNORD84
10201	chr11	111779045	111800691	10201	21647	NM_080659,NM_001541,NM_001885	NM_033425,NM_001077690,NM_001077691,NM_001037954,NM_138378,NM_022761	NM_080659	1706	0	C11orf52
11_51851_lociStitched	chrX	9752384	9822426	11	40760	NM_001649		NM_001649	1707	0	SHROOM2
7_33370_lociStitched	chr22	36275147	36325309	7	31356	NM_001082579	NM_001031695	NM_001031695	1708	0	RBFOX2
7_45117_lociStitched	chr6	136859724	136933758	7	35928	NM_005923,NM_001198616	NM_001198614,NM_001198619,NM_001198608	NM_001198616	1709	0	MAP7
3381	chr1	155270309	155302224	3381	31916	NM_002004,NM_000298,NM_001135821,NM_001105205,NM_001105204,NM_181871,NM_014328,NM_001039517	NM_003993,NM_005698,NM_001135822,NR_030282,NM_006589,NM_020897,NM_001105203	NM_001105204	1710	0	RUSC1
10_15792_lociStitched	chr14	73372058	73433698	10	51524	NM_015604	NM_178441,NM_012074,NM_001163508	NM_015604	1711	0	DCAF4
9_19251_lociStitched	chr16	24782558	24865931	9	53357	NM_014494,NM_052944		NM_052944	1712	0	SLC5A11
31652	chr20	48464412	48493891	31652	29480	NM_015266	NM_001135773,NM_006038	NM_015266	1713	0	SLC9A8
30817	chr20	19855437	19874707	30817	19271	NM_018993		NM_018993	1714	0	RIN2
4_39341_lociStitched	chr4	141156491	141193427	4	29837	NM_032547		NM_032547	1715	0	SCOC
1_49268_lociStitched	chr8	126227615	126242023	1	14409	NM_173685		NM_173685	1716	0	NSMCE2
4_16989_lociStitched	chr15	45442277	45496647	4	36806	NM_138356,NM_175940	NM_017434,NM_144565,NM_004212	NM_138356	1717	0	SHF
32811	chr22	19915526	19936877	32811	21352	NM_000754,NM_006440	NM_001135162,NM_001135161	NM_000754	1718	0	COMT
35115	chr3	49047473	49066728	35115	19256	NR_029690,NM_001009996,NM_018031,NR_029948,NM_199074,NM_018114,NM_199073,NM_000884,NM_199070	NM_199069,NM_177938	NR_029948	1719	0	MIR425
1_49361_lociStitched	chr8	141989243	142019527	1	30285	NM_005607		NM_005607	1720	0	PTK2
11791	chr12	53601486	53624414	11791	22929	NM_000966,NM_001042728	NM_012291,NM_032889,NM_001004304,NM_000889,NM_001170790,NM_015989	NM_001042728	1721	0	RARG
1_48802_lociStitched	chr8	69608650	69619917	1	11268			NM_001128204	1722	0	SULF1
4_38621_lociStitched	chr4	78059575	78093346	4	28144	NM_004354		NM_004354	1723	0	CCNG2
9_1379_lociStitched	chr1	32379274	32444933	9	41522	NM_001195100	NM_006559	NM_001195100	1724	0	PTP4A2
37172	chr3	183845616	183866851	37172	21236	NM_003907	NM_018358,NM_001025205,NM_004423	NM_003907	1725	0	EIF2B5
6_50839_lociStitched	chr9	112941978	112979317	6	35787	NM_001012993	NM_003329	NM_001012993	1726	0	C9orf152
4_46514_lociStitched	chr7	36980291	37015307	4	32075	NM_130442,NM_014800	NR_031604	NM_130442	1727	0	ELMO1
3_10252_lociStitched	chr11	114031217	114072292	3	26833	NM_006006,NM_001018011		NM_006169	1728	0	NNMT
51224	chr9	127615105	127641766	51224	26662	NM_001045476,NM_030978,NM_007209,NM_002077		NM_030978	1729	0	ARPC5L
8_21120_lociStitched	chr17	17439003	17500017	8	40666	NM_007169,NM_148172,NM_148173	NM_016084	NM_148173	1730	0	PEMT
2_4259_lociStitched	chr1	208031819	208066896	2	26480		NR_026817	NR_026817	1731	0	LOC148696
5_32673_lociStitched	chr21	46923604	46973585	5	41126	NM_030582,NM_130445,NM_194255		NM_194255	1732	0	SLC19A1
46646	chr7	44642127	44668027	46646	25901	NM_001003941,NM_002541	NM_019082,NM_182547	NM_001003941	1733	0	OGDH
7_10536_lociStitched	chr11	125930829	125987026	7	39034	NM_016952		NM_016952	1734	0	CDON
7_39009_lociStitched	chr4	106814956	106854783	7	33398	NM_001184690	NM_001033047	NM_001184690	1735	0	NPNT
17635	chr15	68561521	68575502	17635	13982	NM_015322	NM_017882	NM_015322	1736	0	FEM1B
31683	chr20	48982150	49003712	31683	21563			NR_034124	1737	0	LOC284751
3_27800_lociStitched	chr2	86411317	86452801	3	33691	NM_145644,NM_001164731,NM_001100169,NM_001164730	NR_004378,NM_016622	NM_145644	1738	0	MRPL35
5685	chr10	24739550	24760969	5685	21420	NM_019590		NR_030334	1739	0	MIR603
8_6828_lociStitched	chr10	89337418	89420884	8	45629	NM_004670	NM_001015880	NM_004670	1740	0	PAPSS2
6_1063_lociStitched	chr1	26187749	26231594	6	37041	NM_203401,NM_005563,NM_001145454,NM_203399,NM_178422	NM_024037,NR_037481,NM_001099626,NR_024498,NM_019557,NM_001099625	NM_178422	1741	0	PAQR7
50960	chr9	116099593	116119948	50960	20356	NM_017688,NM_001012361	NM_145051,NM_031219,NM_000031	NM_017688	1742	0	BSPRY
6_126_lociStitched	chr1	6248545	6295688	6	39233	NM_207396,NM_000983	NM_207370	NM_207396	1743	0	RNF207
49392	chr8	145112953	145143929	49392	30977	NM_019037,NM_003801,NM_017570	NM_000837,NR_024207,NM_001134374,NM_001916,NM_032272,NM_030974,NM_016458	NM_019037	1744	0	EXOSC4
5_7163_lociStitched	chr10	103568165	103613964	5	33603	NM_173197,NM_012215,NM_173193,NM_173194,NM_024541	NM_006993,NM_014591,NM_001142434	NM_173194	1745	0	KCNIP2
6_31291_lociStitched	chr20	37214114	37263911	6	45160	NM_001018082,NM_001164431		NM_001164431	1746	0	ARHGAP40
3_34027_lociStitched	chr22	50619286	50650104	3	27235	NM_025204,NM_031454	NM_001160300,NM_020461,NM_002969,NM_001159286,NM_001164106	NM_031454	1747	0	SELO
3_1136_lociStitched	chr1	27320060	27363906	3	33801	NM_001013642,NM_052943	NM_152365	NM_052943	1748	0	FAM46B
2_33136_lociStitched	chr22	29688340	29722842	2	31139	NM_001163285,NM_006478,NM_006477	NR_037426,NM_001007279,NM_012265,NR_003686	NM_006478	1749	0	GAS2L1
11588	chr12	49199720	49227761	11588	28042	NM_000725,NM_004818	NM_020983,NM_014470,NM_015270	NM_000725	1750	0	CACNB3
5_23220_lociStitched	chr18	8608833	8658575	5	34398	NM_001025300		NM_001025300	1751	0	RAB12
9297	chr11	65231470	65250709	9297	19240		NR_028272,NR_030343,NR_002819,NM_001048218	NR_002819	1752	0	MALAT1
2_34728_lociStitched	chr3	40491080	40521976	2	24734	NM_001034996,NM_003973,NM_001145083,NM_001145082	NM_001098414,NM_175888	NM_001034996	1753	0	RPL14
7_29064_lociStitched	chr2	171783228	171833179	7	33998	NM_015530		NM_015530	1754	0	GORASP2
6_50763_lociStitched	chr9	110797835	110863604	6	50053			NM_002874	1755	0	RAD23B
10_43819_lociStitched	chr6	35547410	35614504	10	52561	NM_004117,NM_001145775,NM_001145777,NM_001145776		NM_001145776	1756	0	FKBP5
5_45494_lociStitched	chr6	152407578	152457605	5	34149	NM_000125,NM_001122740,NM_001122742,NM_001122741		NM_000125	1757	0	ESR1
7_50115_lociStitched	chr9	75123717	75175984	7	37043	NM_138691		NM_138691	1758	0	TMC1
10_22613_lociStitched	chr17	70964335	71030161	10	39609	NM_001159770		NM_001159770	1759	0	SLC39A11
8_28108_lociStitched	chr2	105905959	105977060	8	37924	NM_024093,NM_001142621	NM_001450,NM_007227,NM_001039492	NM_001142621	1760	0	TGFBRAP1
1_49221_lociStitched	chr8	121818791	121829745	1	10955	NM_021021		NM_021021	1761	0	SNTB1
10_557_lociStitched	chr1	15234013	15303712	10	43308	NM_001017999,NM_001018001,NM_001018000,NM_201628,NM_015209		NM_001017999	1762	0	KAZ
9179	chr11	63371707	63391775	9179	20069	NM_007069,NM_001128203	NM_017878,NM_015459	NM_007069	1763	0	PLA2G16
7_8401_lociStitched	chr11	13021176	13092464	7	41279	NM_001080521		NM_001080521	1764	0	RASSF10
10_2460_lociStitched	chr1	85736213	85799258	10	36802	NM_012137,NM_001134445,NM_003921	NM_198077	NM_003921	1765	0	BCL10
14918	chr14	24696568	24726880	14918	30313	NM_006156,NM_001099274,NM_001002002,NM_001002001,NM_000359	NM_014169,NM_001014842,NM_182836,NM_174913,NM_004581,NM_138476,NM_138452,NM_001002000,NM_024658,NM_001184739,NM_001136050	NM_001099274	1766	0	TINF2
1_11828_lociStitched	chr12	54049654	54072110	1	22457	NM_005176,NM_001002031	NM_001130060,NM_001143682	NM_005176	1767	0	ATP5G2
3_7376_lociStitched	chr10	114116566	114155292	3	35341	NM_203380,NM_203379,NM_016234	NR_028134	NM_016234	1768	0	ACSL5
1_49064_lociStitched	chr8	102827085	102852791	1	25707	NM_001040630,NM_001040627	NM_032041	NM_032041	1769	0	NCALD
6_27979_lociStitched	chr2	99060487	99107320	6	42517	NM_004027,NM_001566	NM_001134224	NM_004027	1770	0	INPP4A
18_13189_lociStitched	chr12	118618730	118749845	18	44326	NM_016281	NM_002567	NM_002567	1771	0	PEBP1
11_39310_lociStitched	chr4	140760540	140834735	11	52304	NM_018717		NM_002413	1772	0	MGST2
8_35193_lociStitched	chr3	50100763	50149830	8	40382	NM_005777,NM_005778	NM_004186	NM_005778	1773	0	RBM5
1_48813_lociStitched	chr8	70546205	70563983	1	17779	NM_015170,NM_001128206		NM_001128206	1774	0	SULF1
18334	chr15	93418001	93439452	18334	21452	NR_037600,NR_037602	NR_036136,NM_001042572	NR_037602	1775	0	LOC100507217
33001	chr22	24977412	25001087	33001	23676	NM_013430,NM_005265,NM_001032364,NM_207644	NM_004175,NM_031444,NR_024494,NM_001032365	NM_207644	1776	0	C22orf36
1_49031_lociStitched	chr8	101156232	101174158	1	17927	NM_172218,NM_003114,NM_005034,NM_001029860		NM_005034	1777	0	POLR2K
4_25314_lociStitched	chr19	41794800	41832675	4	33088	NM_144732,NM_007040,NM_052848	NM_001098825,NM_001098821,NM_000660,NM_030578	NM_052848	1778	0	CCDC97
1_15995_lociStitched	chr14	77761640	77794681	1	33042	NM_145870,NM_013382,NM_001513	NM_213601,NM_001010860	NM_013382	1779	0	POMT2
3_19043_lociStitched	chr16	16032035	16072137	3	35672	NM_019862	NM_004996,NM_144600	NM_019862	1780	0	ABCC1
7_24299_lociStitched	chr19	4672491	4732333	7	36968	NM_139159	NM_001167942,NM_152362,NM_019107	NM_139159	1781	0	DPP9
4_31864_lociStitched	chr20	55360349	55409251	4	39620			NM_003222	1782	0	TFAP2C
4_1899_lociStitched	chr1	44392875	44421250	4	26172	NM_174964,NM_014652,NM_057091	NM_003780,NM_001039589,NM_001005417,NM_001039457,NM_001136215,NM_152499	NM_014652	1783	0	IPO13
5_3742_lociStitched	chr1	172452455	172517131	5	27180	NM_014283,NM_016227	NM_002642	NM_014283	1784	0	C1orf9
2_36380_lociStitched	chr3	129098687	129123378	2	24148	NM_207307,NR_002992,NR_003111	NM_003925,NM_018262	NR_002992	1785	0	SNORA7B
3_20351_lociStitched	chr16	85320354	85364684	3	38212			NR_033984	1786	0	LOC400548
5660	chr10	24536031	24557391	5660	21361	NM_019590,NR_023388	NR_030334,NM_001098501	NR_023388	1787	0	PRINS
11_1766_lociStitched	chr1	41907752	41984089	11	44977	NM_001127714,NM_001956		NM_001956	1788	0	EDN2
8_26829_lociStitched	chr2	39315833	39378884	8	33400	NM_005633		NM_005633	1789	0	SOS1
4_4118_lociStitched	chr1	202751350	202786793	4	23786	NM_006618	NR_002929	NM_006618	1790	0	KDM5B
1_48722_lociStitched	chr8	58483407	58503919	1	20513			NR_026772	1791	0	C8orf71
4097	chr1	201964275	201980732	4097	16458	NM_020216,NM_001114309	NM_012134,NM_006335	NM_001114309	1792	0	ELF3
35247	chr3	52265408	52300220	35247	34813	NM_007284,NM_025222,NM_144641	NM_001122870,NM_017442,NM_199166,NR_029677,NR_029660,NM_001144951,NM_000688	NM_144641	1793	0	PPM1M
2_32323_lociStitched	chr21	36156975	36178194	2	21059	NM_001754,NM_001001890		NR_024351	1794	0	NCRNA00160
3_48554_lociStitched	chr8	38116086	38148580	3	31750	NM_001102560,NM_015214,NM_032483,NM_001102559,NM_001164232,NM_023034	NM_001164234	NM_001102560	1795	0	PPAPDC1B
5_30245_lociStitched	chr2	235730707	235785167	5	41112			NM_014521	1796	0	SH3BP4
5_42411_lociStitched	chr5	171687711	171731188	5	32364	NM_152277		NM_152277	1797	0	UBTD2
3_4285_lociStitched	chr1	209772738	209832725	3	43135	NM_001017402,NR_036213,NM_000228,NM_001127641	NM_015714	NR_036213	1798	0	MIR4260
4_37630_lociStitched	chr4	2238694	2271419	4	31708	NM_006454,NM_024511,NM_020972,NM_001172659	NM_181808	NM_006454	1799	0	MXD4
3_30316_lociStitched	chr2	237758103	237799946	3	32410			NM_006710	1800	0	COPS8
7_36303_lociStitched	chr3	127383976	127434083	7	38390	NM_007283,NM_015720,NM_172027,NM_001003794		NM_172027	1801	0	ABTB1
2_39262_lociStitched	chr4	139813344	139840596	2	27162			NM_012118	1802	0	CCRN4L
9_20659_lociStitched	chr17	1967057	2045624	9	40730	NM_017575,NM_001170957	NM_178568,NM_001098202,NM_001383,NR_029674,NM_006497,NM_080822	NM_001098202	1803	0	HIC1
1_4124_lociStitched	chr1	202917023	202939126	1	22104	NM_001127687,NM_016243,NM_015999	NM_021633,NM_138391,NM_001079809,NR_036557	NM_001127687	1804	0	ADIPOR1
13246	chr12	120869243	120899649	13246	30407	NM_004373,NM_176818,NM_016399,NM_003769	NM_001037495,NM_001037494	NM_176818	1805	0	GATC
7_38377_lociStitched	chr4	54419584	54484057	7	38870	NM_032622,NM_001126328		NM_001126328	1806	0	LNX1
2_48259_lociStitched	chr8	22591282	22629166	2	29827	NM_144962		NM_018688	1807	0	BIN3
5_4531_lociStitched	chr1	223249850	223319011	5	48760	NM_003268		NM_003268	1808	0	TLR5
3_8527_lociStitched	chr11	18689338	18726155	3	32873	NM_153347,NM_173588	NR_036612,NM_194285	NM_153347	1809	0	TMEM86A
1_48969_lociStitched	chr8	95550479	95572370	1	21892	NM_183009,NM_015496		NM_183009	1810	0	KIAA1429
9_206_lociStitched	chr1	8211217	8270095	9	39196			NM_018948	1811	0	ERRFI1
4_48920_lociStitched	chr8	87386687	87448809	4	30211	NM_007013		NM_007013	1812	0	WWP1
4_49553_lociStitched	chr9	6670511	6719848	4	30852		NM_001146694,NM_000170,NM_001146696	NM_001146696	1813	0	KDM4C
5_32491_lociStitched	chr21	40969146	41019519	5	35480	NR_026543,NR_026542	NM_006057	NR_026543	1814	0	C21orf88
16606	chr14	105487628	105505233	16606	17606		NM_138420,NM_017955,NM_013345,NM_174891	NM_017955	1815	0	CDCA4
27515	chr2	70208428	70234891	27515	26464	NR_033872	NM_152792	NM_152792	1816	0	ASPRV1
10_30684_lociStitched	chr20	9271802	9341659	10	35840	NM_001172646,NM_000933,NM_182797		NM_000933	1817	0	PLCB4
11892	chr12	56354622	56378752	11892	24131	NM_006928,NM_001798,NM_002868	NM_022465,NM_001345,NM_000456,NM_201444,NM_032345,NM_001143853	NM_002868	1818	0	RAB5B
42109	chr5	148953548	148972968	42109	19421	NM_001001669	NM_001025105	NM_001001669	1819	0	ARHGEF37
19103	chr16	19384219	19411680	19103	27462		NM_001105248	NM_001105248	1820	0	TMC5
35113	chr3	49019712	49045178	35113	25467	NM_177939,NM_006321,NM_018031	NM_001009996,NM_018114,NR_029948,NM_199074,NM_199069,NM_177938,NM_199073,NM_000884,NR_029690	NM_177939	1821	0	P4HTM
9337	chr11	65764097	65794665	9337	30569	NM_053054,NM_032325,NM_001143985,NM_001323	NM_005146,NM_006842,NM_033036,NM_018026	NM_001323	1822	0	CST6
1_48759_lociStitched	chr8	64076262	64087530	1	11269	NM_152758		NM_152758	1823	0	YTHDF3
33258	chr22	32131945	32155789	33258	23845	NM_001007188,NM_001136029,NM_014662,NM_173566		NM_173566	1824	0	C22orf30
3_18198_lociStitched	chr15	86309130	86348772	3	38987	NM_022480,NR_031682		NM_022480	1825	0	KLHL25
6_36038_lociStitched	chr3	111791048	111832514	6	34822	NR_030292,NM_024616,NM_001042575,NM_001171747	NM_001190259	NM_024616	1826	0	C3orf52
1_4211_lociStitched	chr1	205626939	205651609	1	24671	NM_033102	NM_001973	NM_033102	1827	0	SLC45A3
45911	chr7	1538799	1570460	45911	31662	NM_001080453,NM_002360	NM_001134340,NM_182924,NR_021487,NM_001097620,NM_032302	NM_001080453	1828	0	INTS1
32748	chr22	18459476	18487492	32748	28017	NR_030378,NM_001122731,NM_015241,NM_001136004	NR_024417	NR_030378	1829	0	MIR648
12_9593_lociStitched	chr11	70589357	70680434	12	62369	NM_012309	NR_037437	NR_037437	1830	0	MIR3664
5_37932_lociStitched	chr4	15650410	15686847	5	32096	NM_001193534,NM_001145191		NM_001193534	1831	0	FBXL5
2_10598_lociStitched	chr11	129304480	129331431	2	23146	NM_003658		NM_003658	1832	0	BARX2
13_15386_lociStitched	chr14	59709124	59777217	13	39622	NM_014992		NM_014992	1833	0	DAAM1
1905	chr1	44484502	44503616	1905	19115	NM_001024845	NM_003780,NM_001039589,NM_006934,NM_001005417,NM_001039457,NM_152499	NM_001024845	1834	0	SLC6A9
5_43753_lociStitched	chr6	34410737	34460082	5	45943	NM_020804	NM_001014	NM_020804	1835	0	PACSIN1
2_35214_lociStitched	chr3	50644986	50678720	2	31695	NM_013324,NM_004635	NM_016173,NM_001171741,NM_001171740	NM_004635	1836	0	MAPKAPK3
5_14142_lociStitched	chr13	45463699	45508366	5	28536			NM_012345	1837	0	NUFIP1
5_6383_lociStitched	chr10	72106829	72150062	5	36121	NM_018205,NM_207119	NM_004096	NM_207119	1838	0	LRRC20
1_19063_lociStitched	chr16	17385940	17417110	1	31171	NM_022166		NM_022166	1839	0	XYLT1
5_51722_lociStitched	chr9	139569840	139605811	5	32817	NM_006412	NR_002975,NR_002958,NM_001012727,NR_003672,NR_029695,NM_152421	NM_006412	1840	0	AGPAT2
6_13618_lociStitched	chr12	133265515	133307745	6	35154	NM_018663,NM_138575,NM_015114,NM_001170544	NM_001170543,NM_006231	NM_138575	1841	0	PGAM5
49796	chr9	33224776	33238911	49796	14136		NM_001195536,NM_014471,NM_001172415	NM_014471	1842	0	SPINK4
1_24774_lociStitched	chr19	15936937	15953925	1	16989	NR_015379	NM_013940,NR_033864	NR_015379	1843	0	UCA1
1_48581_lociStitched	chr8	38851648	38865293	1	13646	NR_027638,NM_001024381	NM_003816,NM_001024380,NM_153692	NR_027638	1844	0	ADAM9
7_49860_lociStitched	chr9	34168583	34206866	7	34313	NM_001171202	NM_001171201,NM_015397	NM_001171202	1845	0	UBAP1
4_7100_lociStitched	chr10	101662719	101697948	4	31808	NR_024130,NM_015221		NR_024130	1846	0	NCRNA00093
7_42698_lociStitched	chr5	179282834	179347284	7	49164	NM_016175,NM_198868	NM_014275,NM_001017987,NM_015043,NM_001142299,NM_001142298	NM_198868	1847	0	TBC1D9B
12_65_lociStitched	chr1	1763658	1826825	12	41723	NM_002074	NM_138705	NM_002074	1848	0	GNB1
24535	chr19	10352564	10384824	24535	32261	NM_015956,NM_146388,NM_000201	NR_036206,NM_001039132,NM_001031734,NM_001103167,NM_001130823,NM_004230,NM_003259	NM_015956	1849	0	MRPL4
3_4160_lociStitched	chr1	204174360	204203769	3	29022	NM_014935,NM_198447	NM_000537,NM_002256	NM_198447	1850	0	GOLT1A
3_5353_lociStitched	chr10	8086837	8122210	3	33975	NR_024256,NM_001002295	NR_024255	NM_001002295	1851	0	GATA3
33740	chr22	42963630	42985511	33740	21882	NM_014509,NM_032311,NR_002184	NR_029422,NM_015703	NR_002184	1852	0	RRP7B
8_12063_lociStitched	chr12	64372847	64434793	8	37567	NM_020762		NM_020762	1853	0	SRGAP1
3_31110_lociStitched	chr20	33260922	33304491	3	29255	NM_021202,NM_080476,NM_014071		NM_021202	1854	0	TP53INP2
6_43266_lociStitched	chr6	16984156	17046663	6	33350			NM_001190766	1855	0	FLJ23152
2_1870_lociStitched	chr1	43990207	44015969	2	23139	NM_002840		NM_002840	1856	0	PTPRF
2_4299_lociStitched	chr1	210534161	210561926	2	25000	NM_001122834,NM_001170580,NM_001170587		NM_001170580	1857	0	HHAT
5_36942_lociStitched	chr3	169309342	169355728	5	36747	NM_004991		NM_004991	1858	0	MECOM
4_10010_lociStitched	chr11	93846884	93888268	4	28504	NM_015368,NM_001098672		NM_015368	1859	0	PANX1
5_20012_lociStitched	chr16	70140945	70199133	5	42385	NM_017990	NR_003610	NM_017990	1860	0	PDPR
11798	chr12	53678659	53704212	11798	25554	NM_021640,NM_015665,NM_002624,NM_012291	NM_152860,NM_032889,NM_001173466,NM_001173467,NM_001170790	NM_021640	1861	0	C12orf10
5_17277_lociStitched	chr15	59428756	59467968	5	32367	NM_004998,NR_031750	NM_033195,NM_004701	NR_031750	1862	0	MIR2116
7935	chr11	196481	219864	7935	23384	NM_016526,NM_053280,NM_021932,NM_012239	NM_001097610,NM_001017524,NM_002817,NM_001098787	NM_021932	1863	0	RIC8A
2_13139_lociStitched	chr12	117345921	117375786	2	29022	NM_012174	NM_003806	NM_012174	1864	0	FBXW8
7_27215_lociStitched	chr2	56102298	56152989	7	32577	NM_004105,NM_001039349	NM_001039348	NM_004105	1865	0	EFEMP1
11902	chr12	56470291	56484418	11902	14128	NM_001982,NM_001005915	NM_001184796,NM_001035267,NM_006191,NM_032786,NM_001029	NM_001982	1866	0	ERBB3
6_14961_lociStitched	chr14	31551757	31599221	6	24927	NM_001128126,NM_007077,NM_015382		NM_001083893	1867	0	STRN3
46790	chr7	56111124	56135432	46790	24309	NR_002957,NM_004577,NM_001762,NM_015411	NM_001009186,NM_006213,NM_001145712,NM_016139,NM_001042469	NM_001762	1868	0	CCT6A
6_27780_lociStitched	chr2	86111834	86158679	6	44920	NM_003896	NM_001042437	NM_003896	1869	0	ST3GAL5
8_22440_lociStitched	chr17	62277524	62341589	8	32854	NM_018469		NM_018469	1870	0	TEX2
5_7090_lociStitched	chr10	101153105	101212100	5	39411	NM_002079		NM_002079	1871	0	GOT1
1_49086_lociStitched	chr8	104448602	104462087	1	13486	NM_015420	NM_030780	NM_030780	1872	0	SLC25A32
10_19928_lociStitched	chr16	68408701	68471324	10	44201			NM_001184824	1873	0	PRMT7
7_41747_lociStitched	chr5	134126869	134191772	7	33076	NM_014829,NM_152409,NM_001135586	NM_032151,NM_024715	NM_152409	1874	0	C5orf24
21208	chr17	19132282	19155605	21208	23324	NM_001102664		NM_001102664	1875	0	EPN2
4_27774_lociStitched	chr2	85919369	85972796	4	41013	NM_006433	NM_032827,NM_000542	NM_006433	1876	0	GNLY
10_12887_lociStitched	chr12	111980752	112039592	10	41222	NM_002973		NM_002973	1877	0	ATXN2
6_4549_lociStitched	chr1	223999188	224042115	6	29004	NM_001031685		NM_001031685	1878	0	TP53BP2
5_2997_lociStitched	chr1	118146276	118220212	5	45124	NM_017709		NM_017709	1879	0	FAM46C
35276	chr3	52708678	52734676	35276	25999	NM_018313,NM_001010983,NR_003057,NM_152932,NM_181042,NR_003047,NM_206825,NR_003687	NM_014041,NM_014366,NM_018165	NR_003047	1880	0	SNORD19
10_25361_lociStitched	chr19	42914952	42992360	10	33390	NM_005357,NM_198477	NM_032488,NM_001024912	NM_198477	1881	0	CXCL17
3_45908_lociStitched	chr7	1168950	1205076	3	27898	NM_001134395,NM_182491	NM_001039966,NM_001098201	NM_001134395	1882	0	C7orf50
5_31236_lociStitched	chr20	35804344	35842594	5	32160	NM_001135771,NM_152503,NM_213632	NM_001184731	NM_152503	1883	0	C20orf132
7_51065_lociStitched	chr9	123289823	123343625	7	38988	NM_018249	NM_001011649	NM_018249	1884	0	CDK5RAP2
10_15899_lociStitched	chr14	75586906	75644042	10	38393	NM_033116,NM_006827		NM_033116	1885	0	NEK9
2_49257_lociStitched	chr8	125756392	125796019	2	33624		NM_014751	NM_014751	1886	0	MTSS1
5_48500_lociStitched	chr8	30550440	30586282	5	34013	NM_000637	NM_002095,NM_005671	NM_000637	1887	0	GSR
5_45183_lociStitched	chr6	138771096	138819833	5	30562	NM_020464,NM_001144060	NR_036099,NM_014320	NM_001144060	1888	0	NHSL1
5_34828_lociStitched	chr3	43427879	43466656	5	26109	NM_018075		NM_001100594	1889	0	SNRK
8876	chr11	47258210	47294388	8876	36179	NM_005693,NM_130470,NM_000107,NM_001610,NM_001130102,NM_001135943,NM_001131064,NM_003682	NM_001135944,NM_001130101	NM_005693	1890	0	NR1H3
3230	chr1	151307765	151325392	3230	17628	NM_000449	NM_002796,NM_003944,NM_001198773,NM_001198774	NM_000449	1891	0	RFX5
6_8053_lociStitched	chr11	2172663	2226642	6	49049	NM_199292,NM_001042376,NR_003512,NM_001185098	NM_001007139,NM_000207,NM_000360	NM_199292	1892	0	TH
32657	chr21	46345939	46381714	32657	35776	NM_001127491,NM_058190,NR_027129,NR_027128	NM_000211	NM_058190	1893	0	C21orf70
7_15632_lociStitched	chr14	68816034	68872180	7	44089	NM_133509,NM_002877,NM_133510		NM_004926	1894	0	ZFP36L1
3_37536_lociStitched	chr3	197436023	197480538	3	26204	NM_001145642,NM_001011537,NM_032288,NR_027840,NM_014687	NM_032773,NR_030627	NM_014687	1895	0	KIAA0226
24665	chr19	12773645	12793182	24665	19538	NM_000528,NM_016145,NM_032332,NM_001930,NM_001099737	NM_001136196,NR_002751,NM_001136195,NM_013433,NM_032301	NM_032332	1896	0	WDR83
4_9317_lociStitched	chr11	65541431	65586443	4	35361	NM_004561,NM_138368	NM_005507,NM_025128	NM_004561	1897	0	OVOL1
8_16148_lociStitched	chr14	92208072	92261679	8	31981	NM_001128596,NM_001128595	NM_024764	NM_024764	1898	0	CATSPERB
8_40554_lociStitched	chr5	55748383	55789504	8	38983			NM_005921	1899	0	MAP3K1
9_8752_lociStitched	chr11	36125348	36180050	9	45828	NM_174902		NM_001101653	1900	0	COMMD9
18921	chr16	11927103	11952749	18921	25647	NM_015659	NM_014153,NR_024049	NM_015659	1901	0	RSL1D1
33948	chr22	46967168	46990051	33948	22884		NM_015124,NM_014246	NM_015124	1902	0	GRAMD4
4_49020_lociStitched	chr8	99993871	100029677	4	26892	NM_181661,NM_015243,NM_152564	NM_001142462	NM_181661	1903	0	VPS13B
12_43347_lociStitched	chr6	20397705	20489918	12	46010	NM_001949	NM_017774	NM_001949	1904	0	E2F3
6_9377_lociStitched	chr11	66463135	66520881	6	35534	NM_024650,NM_006946	NM_031492	NM_006946	1905	0	SPTBN2
33872	chr22	45582885	45610749	33872	27865	NM_153645,NM_001009880,NM_015264,NR_031651,NM_007172		NR_031651	1906	0	MIR1249
25965	chr19	56153087	56176413	25965	23327	NM_016535,NM_007279,NM_001163423,NM_013301,NM_207115,NM_016202	NM_001130072,NM_153219,NM_001130071,NM_203374,NM_001012478,NM_032836,NM_001195605	NM_007279	1907	0	U2AF2
32805	chr22	19827724	19845149	32805	17426	NM_053004,NM_024627		NM_024627	1908	0	C22orf29
11_18457_lociStitched	chr15	101705837	101795171	11	38395	NM_014918	NM_018445,NM_003090	NM_014918	1909	0	CHSY1
6_977_lociStitched	chr1	24275809	24311201	6	28818	NM_017761,NM_001191005,NM_001191007	NM_001841	NM_017761	1910	0	PNRC2
10_4834_lociStitched	chr1	233776652	233874007	10	46761	NM_002245		NM_002245	1911	0	KCNK1
7_14347_lociStitched	chr13	52755235	52793852	7	33864	NR_002816	NM_001146099,NM_152720	NR_002816	1912	0	THSD1P1
7_718_lociStitched	chr1	17722672	17770993	7	43702	NM_001136204,NM_018715,NM_207421		NM_001136204	1913	0	RCC2
9_4998_lociStitched	chr1	244359902	244444240	9	51874			NM_001012970	1914	0	C1orf100
10_17684_lociStitched	chr15	70358596	70449568	10	44064	NR_030714,NM_020908	NM_001105192	NM_020908	1915	0	TLE3
19440	chr16	30779136	30801046	19440	21911	NM_001080417,NM_014771	NM_000294,NM_001014979	NM_001080417	1916	0	ZNF629
24568	chr19	10775613	10803847	24568	28235	NM_153464,NM_012218	NM_001137673,NR_024333,NR_030368,NM_001005360,NM_020428,NM_031209	NM_031209	1917	0	QTRT1
11769	chr12	53327416	53348046	11769	20631	NM_199187,NM_000224	NM_002273	NM_199187	1918	0	KRT18
46021	chr7	6510708	6528398	46021	17691	NM_001100603	NM_001142936	NM_001100603	1919	0	KDELR2
4_46624_lociStitched	chr7	43904102	43948901	4	32911	NM_001077664,NM_017920,NM_032014	NM_015983,NM_001077663	NM_032014	1920	0	MRPS24
4_34013_lociStitched	chr22	50334244	50364735	4	26749	NM_001001852	NM_001135101,NM_024105	NM_001001852	1921	0	PIM3
4_3291_lociStitched	chr1	151995475	152023958	4	24136	NM_005620	NM_002966	NM_005620	1922	0	S100A11
10_15544_lociStitched	chr14	65678667	65745354	10	38126			NM_178155	1923	0	FUT8
9_25927_lociStitched	chr19	55555479	55600133	9	38887	NM_017729,NR_027381,NM_138412,NM_133180	NM_001083899,NM_001145971,NM_017607	NM_138412	1924	0	RDH13
41610	chr5	131586044	131609960	41610	23917	NM_001131027	NM_003059,NM_001017974,NM_001017973	NM_001131027	1925	0	PDLIM4
11_34473_lociStitched	chr3	24275876	24350039	11	42397	NM_001128177,NM_001128176		NM_001128176	1926	0	THRB
10384	chr11	118969870	118989927	10384	20058	NM_001382,NM_014807	NM_000190,NM_022169,NM_002105,NM_021729,NM_001024382,NM_006389,NM_001142505,NM_015517,NM_001130991,NM_024618	NM_014807	1927	0	C2CD2L
3_46365_lociStitched	chr7	28990808	29030744	3	28646	NM_014817		NM_014817	1928	0	TRIL
1_48822_lociStitched	chr8	71350714	71372242	1	21529		NM_006540	NM_006540	1929	0	NCOA2
5_13359_lociStitched	chr12	122580450	122621609	5	34499	NM_014938	NM_001098519,NM_001014336	NM_001014336	1930	0	IL31
6_28379_lociStitched	chr2	120960349	121021538	6	40222	NM_002881,NR_000034		NR_000034	1931	0	TMEM185B
1_24989_lociStitched	chr19	24092188	24105986	1	13799	NM_001190829		NM_001190829	1932	0	ZNF726
46978	chr7	72921146	72948790	46978	27645	NM_032408	NM_001197244,NR_036682,NM_012453	NM_032408	1933	0	BAZ1B
3_17484_lociStitched	chr15	64966163	64997815	3	30786	NM_002537,NM_015042		NM_002537	1934	0	OAZ2
6_22620_lociStitched	chr17	71044724	71087608	6	29085	NM_001159770		NM_001159770	1935	0	SLC39A11
2_46900_lociStitched	chr7	66194178	66221093	2	25798	NM_014504		NM_014504	1936	0	RABGEF1
4_16718_lociStitched	chr15	31617015	31660255	4	39410			NM_002420	1937	0	TRPM1
3_5612_lociStitched	chr10	22603587	22631642	3	21274	NM_005180,NM_012071	NM_012443	NM_005180	1938	0	BMI1
3_18936_lociStitched	chr16	12103017	12139393	3	29205	NM_032167	NM_001080530,NM_001192	NM_001080530	1939	0	SNX29
4_37666_lociStitched	chr4	2787438	2825067	4	36955	NM_001145855,NM_003023,NM_001122681,NM_001145856	NM_024309,NM_001161527,NM_001119	NM_001145855	1940	0	SH3BP2
9_8520_lociStitched	chr11	18600554	18657117	9	36507	NM_018314,NM_194285	NR_036612,NM_001040697	NM_018314	1941	0	UEVLD
1_14892_lociStitched	chr14	24015362	24043328	1	27967	NR_023314,NM_033400,NM_001126339,NM_003917		NR_023314	1942	0	THTPA
7_39493_lociStitched	chr4	151921598	151971390	7	32500	NM_006726,NM_001199282	NM_001006	NM_006726	1943	0	LRBA
51785	chr9	140544980	140569756	51785	24777		NM_152285	NM_152285	1944	0	ARRDC1
13_333_lociStitched	chr1	9485384	9542081	13	43649			NM_032315	1945	0	SLC25A33
13_5755_lociStitched	chr10	28810253	28878586	13	43909	NR_033805,NM_016628,NR_024557		NM_016628	1946	0	WAC
2_3964_lociStitched	chr1	184589245	184611170	2	21838	NM_030806		NM_025191	1947	0	EDEM3
9_41904_lociStitched	chr5	138937959	138988715	9	37244	NM_181838	NM_016463,NM_003339	NM_181838	1948	0	UBE2D2
32241	chr21	33885586	33907776	32241	22191	NM_058187		NM_144659	1949	0	TCP10L
4_4362_lociStitched	chr1	212649985	212693948	4	38042		NM_013349,NM_001030287	NM_013349	1950	0	NENF
10_19614_lociStitched	chr16	53787753	53858434	10	37575	NM_001080432	NM_001127897	NM_001080432	1951	0	FTO
12_44380_lociStitched	chr6	56509126	56563371	12	33902		NM_001723	NM_001723	1952	0	DST
4_45623_lociStitched	chr6	158174117	158214736	4	29104		NM_016224	NM_016224	1953	0	SNX9
10_45662_lociStitched	chr6	158651534	158708733	10	39206		NM_001007466	NM_001007466	1954	0	TULP4
7_40587_lociStitched	chr5	56466108	56517038	7	30892	NM_022913,NM_001127235,NM_001127236		NM_001127236	1955	0	GPBP1
44119	chr6	43132056	43156891	44119	24836	NM_003131,NM_015089	NM_006443	NM_015089	1956	0	CUL9
24718	chr19	14247873	14277897	24718	30025	NM_014921	NM_138352,NM_207518,NM_001008701,NM_002730,NM_018154	NM_018154	1957	0	ASF1B
6_34292_lociStitched	chr3	11800432	11855571	6	36511	NM_138807	NM_014667	NM_138807	1958	0	C3orf31
10_19833_lociStitched	chr16	66726802	66786823	10	31978	NM_006141,NM_181521	NM_178818	NM_181521	1959	0	CMTM4
32947	chr22	24298266	24326712	32947	28447	NM_000854,NM_001355,NM_001080843,NM_001084392,NM_001084393	NR_003081,NM_001144931	NM_001084393	1960	0	DDTL
5_3099_lociStitched	chr1	147057741	147116127	5	34661	NM_004326	NM_016361	NM_016361	1961	0	ACP6
45703	chr6	159328017	159348033	45703	20017	NM_001195032	NR_028496	NM_001195032	1962	0	C6orf99
12_50391_lociStitched	chr9	93852320	93976067	12	52241		NR_033912	NR_033912	1963	0	LOC100129316
6_39628_lociStitched	chr4	159077919	159133306	6	26275	NM_016613,NM_001031700,NM_018342		NM_001031700	1964	0	FAM198B
6_42081_lociStitched	chr5	148493631	148557130	6	40824	NM_014945		NM_014945	1965	0	ABLIM3
2_15951_lociStitched	chr14	76421471	76456936	2	35346	NM_052873,NM_003239	NM_001102564	NM_003239	1966	0	TGFB3
16266	chr14	95988213	96007712	16266	19500	NM_016417,NR_001459,NR_003002	NM_152592	NR_003002	1967	0	SCARNA13
7_18669_lociStitched	chr16	2939873	2990109	7	36793	NM_020912,NM_001142499,NM_032296	NR_026864,NM_022119,NM_024507,NM_152341,NR_033861	NM_020912	1968	0	FLYWCH1
2_14231_lociStitched	chr13	49873271	49895616	2	22185	NM_030925,NM_001079670		NM_001193478	1969	0	CDADC1
13339	chr12	122324668	122348434	13339	23767	NM_002813,NM_001171993	NM_144668,NM_001178003,NM_002150	NM_002813	1970	0	PSMD9
7355	chr10	112616700	112631410	7355	14711	NR_026932	NM_007373,NM_001195304,NM_001195306,NM_014456	NR_026932	1971	0	LOC282997
11_1812_lociStitched	chr1	42627412	42708063	11	41733	NM_014947,NM_001198851,NM_033553,NM_001198850,NM_001198852	NM_007102	NM_033553	1972	0	GUCA2A
2_11592_lociStitched	chr12	49315735	49353170	2	33546	NM_001659,NM_001143781,NM_001143782,NM_016594	NM_015086,NM_003394,NM_005430	NM_001143782	1973	0	FKBP11
7_26824_lociStitched	chr2	38960249	39014763	7	37522	NM_138801,NM_024775,NM_001195446,NM_001031684		NM_001195446	1974	0	SRSF7
1_33916_lociStitched	chr22	46316574	46355308	1	38735	NM_058238	NR_027240	NM_058238	1975	0	WNT7B
4_8411_lociStitched	chr11	13330447	13371056	4	31360	NM_001178	NM_001030272	NM_001178	1976	0	ARNTL
10_27655_lociStitched	chr2	74345806	74407745	10	38738	NM_018221,NM_212552	NM_006636,NM_001035505	NM_212552	1977	0	BOLA3
4_4693_lociStitched	chr1	228557341	228604576	4	30418	NM_001134855,NM_016102,NM_001098623,NM_145214	NM_033445,NM_003493,NM_175055,NM_001024940	NM_145214	1978	0	TRIM11
38215	chr4	40393561	40410262	38215	16702			NM_017581	1979	0	CHRNA9
43680	chr6	31903083	31926792	43680	23710	NM_001178063,NM_002904,NM_000063,NM_001710,NM_006929,NR_031601	NM_000500,NM_001002029,NR_026717,NM_006709,NM_181842,NM_005510	NM_001710	1980	0	CFB
2_24577_lociStitched	chr19	10910561	10951182	2	38778	NM_006858,NR_029586,NM_001190716	NM_199141,NM_001136482	NR_029586	1981	0	MIR199A1
2_17723_lociStitched	chr15	71477150	71502904	2	25755	NM_024817		NM_024817	1982	0	THSD4
1_49120_lociStitched	chr8	110642460	110660493	1	18034	NM_001099750,NM_001099752,NM_001099753,NM_001099756	NM_001099747,NM_001099751	NM_001099756	1983	0	SYBU
5_31467_lociStitched	chr20	44530495	44582119	5	44608	NM_022104,NM_022095,NM_006227	NM_005469,NM_000308,NM_080603,NM_080752,NM_080749,NM_080608	NM_022104	1984	0	PCIF1
1_4111_lociStitched	chr1	202537306	202572941	1	35636	NM_001197131,NM_002481,NM_032103		NM_001197131	1985	0	PPP1R12B
9_3259_lociStitched	chr1	151642423	151715053	9	50329	NM_007185,NM_030918,NM_001172648,NM_001144956,NM_001172649	NM_001134939,NM_031420,NM_016178,NM_001083963	NM_001172648	1986	0	CELF3
12821	chr12	110297908	110320766	12821	22859	NM_016433	NM_032300,NM_001177428,NM_001177431,NM_021625,NM_001143852	NM_016433	1987	0	GLTP
5_18044_lociStitched	chr15	80694625	80740184	5	29325	NM_014862		NM_014862	1988	0	ARNT2
5_7_lociStitched	chr1	752377	788776	5	34440	NR_015368,NR_024321	NR_033908,NR_027055	NR_015368	1989	0	LOC643837
2_27953_lociStitched	chr2	98259416	98286786	2	25784	NM_001862,NM_005735	NM_001079	NM_005735	1990	0	ACTR1B
8_26090_lociStitched	chr2	1586571	1645082	8	37321			NM_018968	1991	0	SNTG2
3445	chr1	156086738	156111549	3445	24812	NM_170708,NM_005572	NM_001193302,NM_001193300,NM_001193301,NM_001093725	NM_170708	1992	0	LMNA
3_42727_lociStitched	chr5	180211869	180242839	3	29953	NM_001114619,NM_002406,NM_001114618,NM_001114617	NR_027183,NM_001172638	NM_002406	1993	0	MGAT1
8_33368_lociStitched	chr22	36212204	36254128	8	25698	NM_001082577,NM_001082579	NM_001031695	NM_001082577	1994	0	RBFOX2
30765	chr20	17902499	17923020	30765	20522	NM_152227,NM_014426	NM_052865,NR_003045	NR_003045	1995	0	SNORD17
49393	chr8	145144741	145165996	49393	21256	NM_001916,NM_032272,NR_024207,NM_030974	NM_017570,NM_019037,NM_003801,NM_001099280,NM_016458	NM_030974	1996	0	SHARPIN
3_44595_lociStitched	chr6	88406253	88444803	3	30000	NR_002767,NM_018064		NM_018064	1997	0	AKIRIN2
1_672_lociStitched	chr1	16961660	16977370	1	15711	NR_027504	NR_026752,NM_017940	NR_027504	1998	0	MST1P2
8_1352_lociStitched	chr1	32093034	32152411	8	41044	NR_033688,NM_012392,NM_001856		NM_012392	1999	0	PEF1
[truncated: 23,766 more rows]

## Sheet: SU58T_H3K27ac_unionpeaks_AllEnh
REGION_ID	CHROM	START	STOP	NUM_LOCI	CONSTITUENT_SIZE	OVERLAP_GENES	PROXIMAL_GENES	CLOSEST_GENE	enhancerRank	isSuper	XXX
121_10612_lociStitched	chr15	99192381	99480414	121	188519	NM_000875		NM_000875	1	1	IGF1R
70_4869_lociStitched	chr10	126660783	126852202	70	156035	NM_017580,NM_001083914,NM_022802,NR_036178,NM_001329		NR_036178	2	1	MIR4296
53_12339_lociStitched	chr17	70388797	70731539	53	231708	NM_001159770,NR_036488,NR_033876		NR_036488	3	1	LOC100499467
32_27158_lociStitched	chr8	101402214	101555449	32	113096	NM_198401		NM_198401	4	1	ANKRD46
34_14714_lociStitched	chr2	54671815	54908397	34	176346	NR_002229,NM_003128,NM_178313	NM_001039753	NM_178313	5	1	SPTBN1
69_4489_lociStitched	chr10	114707021	114872408	69	106862	NM_001146274		NM_001146274	6	1	TCF7L2
27_7565_lociStitched	chr12	76209113	76381720	27	119985		NM_007350	NM_007350	7	1	PHLDA1
35_14600_lociStitched	chr2	47165376	47337925	35	90748	NM_001171508,NM_020458,NM_001163561	NM_001171506,NM_001171507	NM_001171508	8	1	MCFD2
42_4784_lociStitched	chr10	126273606	126431532	42	98116	NM_014661,NM_001167880	NM_212554	NM_014661	9	1	FAM53B
36_17625_lociStitched	chr20	48804094	49012820	36	149582	NR_034124,NM_005194	NM_001162505	NR_034124	10	1	LOC284751
13_27173_lociStitched	chr8	101855928	101967711	13	94725	NM_001135699,NM_145690,NM_003406,NM_001135700,NM_001135702		NM_001135702	11	1	YWHAZ
45_19158_lociStitched	chr22	43249175	43440236	45	112110	NM_001184971,NM_001142293,NM_012263,NM_007229,NM_001184970		NM_007229	12	1	PACSIN2
54_18794_lociStitched	chr22	36687486	36884009	54	106554	NM_002473,NM_024955,NM_012473,NM_001102371	NM_001136540,NM_003753	NM_002473	13	1	MYH9
40_28373_lociStitched	chr9	37902201	38069871	40	90971	NM_003028,NR_024872,NM_033412		NR_024872	14	1	MCART1
34_3389_lociStitched	chr10	5569362	5674936	34	74540		NM_017422,NM_024701,NM_005185	NM_005185	15	1	CALML3
25_19475_lociStitched	chr3	11582537	11699089	25	96801	NM_014667,NM_001128220,NM_001144912,NM_001128219,NM_001128221		NM_001128220	16	1	VGLL4
24_27715_lociStitched	chr8	128804154	128930954	24	79983	NR_031609,NR_003367	NR_031610	NR_031609	17	1	MIR1204
26_7007_lociStitched	chr12	27674528	27804994	26	95287	NM_001198915	NM_001029874	NM_001198915	18	1	PPFIBP1
53_25855_lociStitched	chr7	73988532	74142969	53	79855	NM_005685		NM_005685	19	1	GTF2IRD1
48_6248_lociStitched	chr11	69894375	70022494	48	70407	NM_018043,NR_030691	NM_003824	NR_030691	20	1	ANO1
34_5528_lociStitched	chr11	34185727	34395625	34	117343	NM_145804		NM_145804	21	1	ABTB2
23_21367_lociStitched	chr4	7804104	7941659	23	112915	NM_001134647	NR_026892	NM_001134647	22	1	AFAP1
30_1051_lociStitched	chr1	39568438	39736968	30	96433	NM_012090		NM_012090	23	1	MACF1
13_22599_lociStitched	chr5	32164065	32336669	13	131311	NM_022130,NM_001040446		NM_001040446	24	1	MTMR12
36_16708_lociStitched	chr2	232428224	232550630	36	78723	NM_152614	NM_006056,NM_001099285,NR_024079,NR_036052	NM_152614	25	1	C2orf57
19_279_lociStitched	chr1	9811710	9970557	19	141456	NM_020248,NM_001009566	NM_001012329,NM_022787,NM_032368	NM_001009566	26	1	CLSTN1
16_2509_lociStitched	chr1	183028359	183178024	16	86198	NM_002293,NM_005562,NM_018891		NM_005562	27	1	LAMC2
25_27112_lociStitched	chr8	101269505	101363752	25	73509	NM_183419,NM_015435		NM_015435	28	1	RNF19A
8_4920_lociStitched	chr10	128246065	128375838	8	101138		NM_001004298	NM_001004298	29	1	C10orf90
21_6054_lociStitched	chr11	66635537	66754901	21	88811	NM_001136485,NM_022172,NM_001040716	NM_001032279,NM_000920,NM_024036,NM_001177880,NM_177963	NM_022172	30	1	PC
12_16249_lociStitched	chr2	191672290	191795979	12	100273	NM_014905		NM_014905	31	1	GLS
13_5721_lociStitched	chr11	47999907	48131499	13	104904	NM_001098503,NM_002843		NM_001098503	32	1	PTPRJ
16_21285_lociStitched	chr4	6389114	6484624	16	53810	NM_020416	NM_181876	NM_020416	33	1	PPP2R2C
16_8308_lociStitched	chr12	125075944	125266202	16	134661	NM_001082959	NM_001077261	NM_001077261	34	1	NCOR2
32_16934_lociStitched	chr2	240110839	240252940	32	80074	NR_026664,NR_036229		NR_036229	35	1	MIR4269
17_14496_lociStitched	chr2	43185149	43335544	17	102089			NM_006887	36	1	ZFP36L2
35_193_lociStitched	chr1	8175335	8302115	35	80007			NM_001080397	37	1	SLC45A1
13_20748_lociStitched	chr3	149245159	149379506	13	119726	NM_001168280,NM_015472		NM_001168280	38	1	WWTR1
25_4682_lociStitched	chr10	121385118	121523452	25	73269	NR_003251,NM_004281,NM_014937	NM_001033925	NR_003251	39	1	INPP5F
34_12107_lociStitched	chr17	55924488	56032733	34	71601	NM_017949,NM_016070	NM_007146	NM_017949	40	1	CUEDC1
20_27263_lociStitched	chr8	103736778	103826326	20	56248			NM_015878	41	1	AZIN1
3_3387_lociStitched	chr10	5472911	5555558	3	78532	NM_005863,NM_017422,NM_001047160	NM_001171864,NM_005185	NM_005863	42	1	NET1
17_25045_lociStitched	chr6	155435511	155598258	17	107697	NM_001010927,NM_012454,NM_001001346,NM_016020		NM_001010927	43	1	TIAM2
15_3317_lociStitched	chr10	3505777	3625387	15	74420			NM_001160124	44	1	KLF6
22_21527_lociStitched	chr4	16002497	16087032	22	45696	NM_001145847,NM_001145849,NM_001145848	NM_031950	NM_001145849	45	1	PROM1
13_21132_lociStitched	chr4	1280581	1344886	13	58281	NM_001017405,NM_020894	NR_033339,NM_175918	NM_020894	46	1	KIAA1530
35_4558_lociStitched	chr10	116077696	116165218	35	48158	NM_032550	NM_001001936	NM_032550	47	1	AFAP1L2
8_7833_lociStitched	chr12	104133476	104264569	8	112264	NR_027249,NM_001031701		NM_001031701	48	1	NT5DC3
9_1522_lociStitched	chr1	66694718	66839438	9	92928	NM_001037340,NM_002600,NM_001037341,NM_001037339		NM_001037339	49	1	PDE4B
29_4952_lociStitched	chr10	131652011	131766932	29	72396	NM_001005463	NR_036179	NM_001005463	50	1	EBF3
21_27820_lociStitched	chr8	134330479	134420284	21	62243		NM_001135242	NM_001135242	51	1	NDRG1
24_16407_lociStitched	chr2	206547043	206640210	24	68040	NM_003872,NM_201264,NM_018534		NM_003872	52	1	NRP2
19_25968_lociStitched	chr7	76576984	76641013	19	49624	NR_023383		NR_023383	53	1	PMS2P11
22_27206_lociStitched	chr8	102071215	102144087	22	55534	NR_033962		NR_033962	54	1	FLJ42969
12_18149_lociStitched	chr21	36304968	36426773	12	101218	NR_026812,NM_001754	NM_001001890	NR_026812	55	1	C21orf96
10_822_lociStitched	chr1	27814290	27934972	10	108518	NM_006990,NM_001029882	NM_001042729,NM_005248	NM_001029882	56	1	AHDC1
18_29117_lociStitched	chr9	124021534	124091606	18	51047	NM_001127666,NM_000177	NM_004099,NM_001127662	NM_000177	57	1	GSN
8_21388_lociStitched	chr4	8014160	8140031	8	101571	NM_001130088,NM_001130084	NM_001130083	NM_001130088	58	1	ABLIM2
20_26810_lociStitched	chr8	67415587	67484973	20	48070	NM_152765,NM_001144755	NM_001080416	NM_152765	59	1	C8orf46
11_14459_lociStitched	chr2	38576793	38714106	11	97911	NR_024191	NM_001135673	NR_024191	60	1	ATL2
21_12078_lociStitched	chr17	48926695	49034962	21	71466	NM_005749	NM_175575	NM_005749	61	1	TOB1
30_20051_lociStitched	chr3	57930367	58072500	30	65461	NM_001164318	NM_001164317	NM_001164318	62	1	FLNB
17_8557_lociStitched	chr13	33781024	33859922	17	52243	NM_178006	NM_178007,NM_052851	NM_178006	63	1	STARD13
11_14854_lociStitched	chr2	64415559	64521120	11	74388	NR_033837	NM_020651	NR_033837	64	1	LOC150992
22_29241_lociStitched	chr9	130253502	130350038	22	56530	NM_138361,NM_001005374,NM_022833,NM_001035534,NM_001190723	NM_001005373,NM_000976,NR_002449,NM_001032221	NM_022833	65	1	FAM129B
11_7928_lociStitched	chr12	109005916	109130225	11	95028	NM_003006,NM_014325	NM_014301	NM_003006	66	1	SELPLG
12_29574_lociStitched	chr9	139416479	139522145	12	94091	NM_017617	NM_201446,NM_016215,NR_029695,NM_014866	NM_017617	67	1	NOTCH1
19_140_lociStitched	chr1	8061212	8162248	19	52141	NM_018948	NM_001123377	NM_018948	68	1	ERRFI1
7_20740_lociStitched	chr3	149046990	149132949	7	69411	NM_138786,NM_014220,NM_001184723		NM_014220	69	1	TM4SF1
11_25119_lociStitched	chr6	159189494	159293830	11	84357	NM_003379,NM_001111077,NR_028496	NR_037482,NM_001195032	NM_001111077	70	1	EZR
6_27993_lociStitched	chr9	668418	763930	6	87221	NM_015158,NM_153186		NM_153186	71	1	KANK1
13_18137_lociStitched	chr21	36163644	36285629	13	96554	NM_001122607,NM_001754,NM_001001890		NM_001122607	72	1	RUNX1
20_2612_lociStitched	chr1	201220506	201329509	20	64609	NM_000299	NM_005558	NM_000299	73	1	PKP1
5_2095_lociStitched	chr1	151938412	152024555	5	74831	NM_002966,NM_005620		NM_002966	74	1	S100A10
24_5108_lociStitched	chr11	3002174	3079135	24	48910	NM_001194997,NM_005969	NM_001014437,NR_002982	NM_005969	75	1	NAP1L4
8_1107_lociStitched	chr1	41322613	41415923	8	84636	NM_133467	NM_001905	NM_133467	76	1	CITED4
25_10342_lociStitched	chr15	90539938	90625737	25	50366	NM_198526	NM_002168	NM_198526	77	1	ZNF710
30_3563_lociStitched	chr10	13694457	13762676	30	44183			NM_003675	78	1	PRPF18
20_15260_lociStitched	chr2	97537234	97647479	20	82426	NM_016490,NM_001172667,NM_001122646	NM_144994,NM_017789,NM_016466	NM_016490	79	1	FAM178B
26_25274_lociStitched	chr7	20366385	20452411	26	47878	NM_002214		NM_002214	80	1	ITGB8
10_27885_lociStitched	chr8	142064305	142179596	10	75253	NM_014957		NM_014957	81	1	DENND3
16_12704_lociStitched	chr18	8978177	9081690	16	65328		NM_021074	NM_021074	82	1	NDUFV2
8_14159_lociStitched	chr2	16080353	16177120	8	75723	NR_026766,NM_005378		NR_026766	83	1	MYCNOS
11_3348_lociStitched	chr10	4699302	4780047	11	46094	NR_015425,NR_024475		NR_024475	84	1	LOC100216001
5_16108_lociStitched	chr2	173257886	173349232	5	65389	NM_000210		NM_000210	85	1	ITGA6
9_17547_lociStitched	chr20	45885439	45992612	9	79443	NM_183048,NR_024594	NM_012408	NR_024594	86	1	LOC100131496
3_15599_lociStitched	chr2	119556839	119617653	3	60239	NM_001426		NM_001426	87	1	EN1
4_3331_lociStitched	chr10	3786033	3873771	4	62646	NR_027653	NM_001160124	NR_027653	88	1	KLF6
14_20502_lociStitched	chr3	127450232	127544150	14	61478	NM_007283,NM_001003794		NM_007283	89	1	MGLL
10_3640_lociStitched	chr10	16991597	17122044	10	81797	NM_001081		NM_001081	90	1	CUBN
24_15796_lociStitched	chr2	134876510	134996940	24	72423	NR_037450	NM_002410	NR_037450	91	1	MIR3679
8_20650_lociStitched	chr3	138490511	138587216	8	76813		NM_006219	NM_006219	92	1	PIK3CB
26_29392_lociStitched	chr9	132164334	132263788	26	57507			NM_001012715	93	1	C9orf106
6_24556_lociStitched	chr6	107160314	107251190	6	82452	NR_033557		NR_033557	94	1	LOC100422737
8_26920_lociStitched	chr8	81043252	81144188	8	78751	NM_005079	NM_001025253	NM_005079	95	1	TPD52
16_4146_lociStitched	chr10	73976170	74114133	16	63797	NM_001198799,NM_019058,NM_173473	NM_001198798	NM_019058	96	1	DDIT4
12_8519_lociStitched	chr13	31367703	31450431	12	59070		NM_032849	NM_032849	97	1	C13orf33
7_15072_lociStitched	chr2	85120977	85226169	7	75142	NM_021103,NM_020122	NM_001080824	NM_020122	98	1	KCMF1
24_22374_lociStitched	chr5	1106879	1167156	24	37040	NM_006598	NM_001003841	NM_006598	99	1	SLC12A7
7_257_lociStitched	chr1	9350703	9428757	7	72767	NM_025106		NM_025106	100	1	SPSB1
14_21603_lociStitched	chr4	24528318	24605408	14	41447	NM_001358	NR_030299	NM_001358	101	1	DHX15
7_10667_lociStitched	chr15	99644827	99754482	7	67809	NM_015286,NM_001040659	NM_144598,NM_001040655	NM_015286	102	1	SYNM
15_27607_lociStitched	chr8	126390426	126456595	15	41184	NM_025195		NM_025195	103	1	TRIB1
17_527_lociStitched	chr1	17842052	17918494	17	46821	NM_001011722,NM_018125		NM_018125	104	1	ARHGEF10L
4_7968_lociStitched	chr12	110715995	110789812	4	72948	NM_001681	NM_001135765	NM_001681	105	1	ATP2A2
3_18570_lociStitched	chr22	25504003	25576100	3	67168	NM_001145206	NM_004076,NM_000496	NM_004076	106	1	CRYBB3
30_18642_lociStitched	chr22	30590326	30662529	30	35759	NM_020530,NM_002309	NM_001037666	NM_002309	107	1	LIF
9_15330_lociStitched	chr2	101349717	101463023	9	76544	NM_002518		NM_002518	108	1	NPAS2
2_27388_lociStitched	chr8	116771303	116826606	2	48054			NM_014112	109	1	TRPS1
6_17264_lociStitched	chr20	25175922	25252294	6	67604	NM_002862,NM_001114089		NM_002862	110	1	PYGB
16_12460_lociStitched	chr17	76697365	76782271	16	49641	NM_017456	NM_004762	NM_017456	111	1	CYTH1
13_10904_lociStitched	chr16	17387064	17502339	13	69656	NM_022166		NM_022166	112	1	XYLT1
6_6787_lociStitched	chr12	6373185	6453760	6	67810	NM_001144857,NM_018173,NM_001144856,NM_001065	NM_001159576,NM_001038,NM_001159575,NM_002342	NM_018173	113	1	PLEKHG6
19_29296_lociStitched	chr9	130786287	130863970	19	48620	NM_001006641,NM_001006642,NM_052901,NM_197956,NM_001006643	NM_005564,NR_033374,NR_024425,NR_027811,NM_025072,NM_001035254	NM_197956	114	1	NAIF1
24_24097_lociStitched	chr6	39133481	39197289	24	39408	NM_003740		NM_003740	115	1	KCNK5
12_6723_lociStitched	chr12	607898	690072	12	56618	NM_173593,NM_016533		NM_173593	116	1	B4GALNT3
8_18956_lociStitched	chr22	38655975	38750584	8	63912	NR_002821,NM_001195072,NM_001195071,NM_152221,NM_001894		NM_152221	117	1	CSNK1E
9_14769_lociStitched	chr2	60690629	60787064	9	64997	NM_022893,NM_018014		NM_022893	118	1	BCL11A
14_22247_lociStitched	chr4	170084500	170194007	14	65184	NM_020870		NM_020870	119	1	SH3RF1
14_27656_lociStitched	chr8	128288753	128357661	14	30061			NM_001159542	120	1	POU5F1B
11_13958_lociStitched	chr2	7885390	7991721	11	50032			NR_034135	121	1	C2orf46
9_18060_lociStitched	chr21	32835620	32934058	9	72651	NM_003253		NM_003253	122	1	TIAM1
4_14828_lociStitched	chr2	64058259	64123568	4	64651	NM_001005739,NM_001001521,NM_006759		NM_006759	123	1	UGP2
17_21182_lociStitched	chr4	1874329	1945105	17	29154	NM_001042424,NM_133334,NM_133335,NM_007331,NM_133330	NM_012318,NR_003004,NR_030641	NM_133334	124	1	WHSC1
4_17192_lociStitched	chr20	17807931	17878868	4	61845			NR_003045	125	1	SNORD17
9_14514_lociStitched	chr2	43349905	43460941	9	75585	NM_001083953,NR_027251,NM_006887,NM_022065		NM_006887	126	1	ZFP36L2
3_12165_lociStitched	chr17	57883804	57951221	3	54458	NM_001193613,NR_029493,NM_030938	NM_003161,NM_001193609	NR_029493	127	1	MIR21
13_7977_lociStitched	chr12	110966942	111026489	13	45084	NM_139283,NM_152442	NM_016226,NM_001082537,NM_001173975	NM_139283	128	1	PPTC7
14_15559_lociStitched	chr2	113958474	114052177	14	53887	NR_015377,NM_012455,NM_003466		NR_015377	129	1	LOC654433
2_12647_lociStitched	chr18	3578940	3629275	2	49959	NR_024101,NM_004746		NR_024101	130	1	FLJ35776
27_10460_lociStitched	chr15	93341189	93389898	27	29462		NR_037600,NR_033769,NR_037602	NR_033769	131	1	ASB9P1
6_15084_lociStitched	chr2	85357708	85446864	6	66011	NM_031283		NM_031283	132	1	TCF7L1
12_15143_lociStitched	chr2	87750491	87800014	12	26336	NR_024204		NR_024204	133	1	NCRNA00152
9_15512_lociStitched	chr2	112208117	112257381	9	24639	NR_024373,NR_015395		NR_024373	134	1	LOC541471
6_8218_lociStitched	chr12	122877459	122961290	6	78501	NM_002956,NM_017612		NM_002956	135	1	CLIP1
6_8441_lociStitched	chr13	24678244	24760980	6	63537	NM_153023,NR_031753	NM_001166271	NM_153023	136	1	SPATA13
26_14089_lociStitched	chr2	10851351	10923289	26	45461	NM_144583	NM_024894,NM_005742,NM_001039362	NM_144583	137	1	ATP6V1C2
5_25410_lociStitched	chr7	30897334	30978717	5	65458	NM_198098,NR_037598,NM_001185062,NM_032222,NM_001185061,NM_001185060	NM_000823	NM_198098	138	1	AQP1
13_4404_lociStitched	chr10	105538725	105656670	13	58394	NM_024928,NM_014631		NM_014631	139	1	SH3PXD2A
17_11544_lociStitched	chr17	17575491	17681264	17	59329	NR_024007,NM_030665		NM_030665	140	1	RAI1
4_14586_lociStitched	chr2	47071579	47147171	4	56178	NM_001171508,NM_001171507,NR_024452,NM_001171506	NM_020458,NR_034099	NM_001171506	141	1	MCFD2
4_7707_lociStitched	chr12	92805532	92871331	4	55737	NM_001025233,NM_001025232,NR_027933	NR_027932	NM_001025232	142	1	CLLU1OS
8_1137_lociStitched	chr1	42303336	42386111	8	63614	NM_001127714		NM_001127714	143	1	HIVEP3
6_2626_lociStitched	chr1	201412445	201481564	6	64437	NM_012396,NM_001193571,NM_001193570,NM_001193572	NR_026667,NM_003281,NM_005558	NM_012396	144	1	PHLDA3
16_17852_lociStitched	chr20	56538277	56632607	16	43322			NM_178456	145	1	C20orf85
14_10842_lociStitched	chr16	11627913	11727454	14	59803	NR_024320,NM_004862,NM_001136472	NM_003498	NM_004862	146	1	LITAF
13_18705_lociStitched	chr22	31610903	31689786	13	48088	NM_001135911,NM_005569,NM_016733,NM_001031801		NM_016733	147	1	LIMK2
11_8527_lociStitched	chr13	31663101	31739166	11	39362	NM_006644	NM_194318	NM_006644	148	1	HSPH1
8_8288_lociStitched	chr12	124976640	125055497	8	73389	NM_006312	NM_001077261	NM_006312	149	1	NCOR2
3_6782_lociStitched	chr12	6301603	6360680	3	50271	NM_001769		NM_001769	150	1	CD9
6_8607_lociStitched	chr13	39323974	39403956	6	51370	NM_207361		NM_207361	151	1	FREM2
11_596_lociStitched	chr1	21585668	21674693	11	62948	NM_001397,NM_001113347,NM_001113348,NM_001113349		NM_001397	152	1	ECE1
12_14353_lociStitched	chr2	28800109	28911666	12	76014			NM_206876	153	1	PPP1CB
3_10528_lociStitched	chr15	96855556	96903296	3	46736	NM_001145155,NR_031715,NM_021005,NM_001145157,NM_001145156		NM_001145157	154	1	NR2F2
11_20919_lociStitched	chr3	171844175	171932808	11	62668	NM_001135095,NM_022763		NM_001135095	155	1	FNDC3B
7_17617_lociStitched	chr20	48702163	48791391	7	59257	NM_001162505,NM_199144,NM_199203,NM_001032288,NM_022442	NM_005194,NM_021988	NM_199144	156	1	UBE2V1
16_25774_lociStitched	chr7	73205257	73272618	16	42222	NM_001305,NM_152559	NM_182504,NM_001306	NM_001305	157	1	CLDN4
7_15407_lociStitched	chr2	106358999	106443324	7	68923	NM_003581	NM_001004722,NM_001004720	NM_003581	158	1	NCK2
13_12469_lociStitched	chr17	76857593	76933559	13	48769	NM_003255	NM_025090,NM_005567	NM_003255	159	1	TIMP2
17_16345_lociStitched	chr2	202796137	202866096	17	38405		NM_003507	NM_003507	160	1	FZD7
5_24007_lociStitched	chr6	36542171	36613059	5	52255	NR_036610,NM_003017,NR_037491	NR_037151,NM_000389,NR_037150,NM_078467,NR_037152,NM_007271	NR_037491	161	1	MIR3925
4_28169_lociStitched	chr9	21799326	21866525	4	50099	NM_002451		NM_002451	162	1	MTAP
4_6292_lociStitched	chr11	70944136	71017539	4	57698		NM_012309	NM_012309	163	1	SHANK2
5_12631_lociStitched	chr18	3345509	3417457	5	63227	NM_174886	NM_003244,NM_173209,NM_170695,NM_173207,NM_173211,NM_173208	NM_174886	164	1	TGIF1
4_12781_lociStitched	chr18	13216790	13289343	4	62762	NM_181482	NM_181481	NM_181482	165	1	C18orf1
9_8925_lociStitched	chr13	98891377	98989072	9	63735	NM_005766,NM_001001715	NR_036129	NR_036129	166	1	MIR3170
5_21040_lociStitched	chr3	184267716	184329174	5	54209	NM_004443		NM_004443	167	1	EPHB3
5_10430_lociStitched	chr15	93139098	93200351	5	56032	NM_207446	NR_021493	NM_207446	168	1	FAM174B
4_3105_lociStitched	chr1	235089949	235154980	4	58890			NR_002956	169	1	SNORA14B
7_7381_lociStitched	chr12	58226951	58299323	7	48146	NM_005730	NM_033276,NM_006576,NR_029847	NM_005730	170	1	CTDSP2
6_21546_lociStitched	chr4	17543525	17628512	6	66014	NM_025205,NM_015907	NM_000320,NM_001079827	NM_015907	171	1	LAP3
2_24615_lociStitched	chr6	110845334	110891875	2	46478		NM_033125	NM_033125	172	1	SLC22A16
7_28430_lociStitched	chr9	71730634	71820300	7	58791	NM_001170630,NM_001170415,NM_001170414,NM_201629,NM_004817,NM_001170416		NM_001170630	173	1	TJP2
4_16224_lociStitched	chr2	191268205	191337473	4	40841	NM_017694		NM_017694	174	1	MFSD6
9_18106_lociStitched	chr21	34733606	34817659	9	55788	NM_005534	NM_006134,NM_017833,NM_000629,NM_001040192	NM_005534	175	1	IFNGR2
9_20029_lociStitched	chr3	57069441	57149463	9	56585	NM_181727,NM_017563,NM_001128615		NM_001128615	176	1	ARHGEF3
18_14841_lociStitched	chr2	64326677	64387699	18	37332	NM_020651	NR_033837	NM_020651	177	1	PELI1
5_28705_lociStitched	chr9	95842334	95910927	5	56686	NM_145006,NM_004148,NM_032310	NM_006648	NM_032310	178	1	C9orf89
13_6206_lociStitched	chr11	69788212	69871621	13	38711			NM_018043	179	1	ANO1
9_15107_lociStitched	chr2	85617368	85667067	9	33328	NM_001747,NM_001135022,NM_198482	NM_001135021,NM_017750	NM_001747	180	1	CAPG
10_5393_lociStitched	chr11	16966398	17039211	10	60924	NM_175058		NM_175058	181	1	PLEKHA7
10_12506_lociStitched	chr17	78798055	78877433	10	44871	NM_020761		NM_024591	182	1	CHMP6
6_9917_lociStitched	chr15	49214213	49279088	6	53291	NM_203349	NM_014335	NM_203349	183	1	SHC4
2_26988_lociStitched	chr8	88970150	89021638	2	42237			NM_152418	184	1	DCAF4L2
7_17834_lociStitched	chr20	56230436	56303525	7	59060	NM_199171,NM_020182,NM_199170	NM_001160417,NM_199169	NM_020182	185	1	PMEPA1
3_26944_lociStitched	chr8	82614949	82670740	3	45087	NR_033194,NM_152284,NR_033196	NM_001144878,NM_001010893,NM_001170796	NM_152284	186	1	CHMP4C
8_12627_lociStitched	chr18	3247020	3332522	8	48964	NM_033546,NM_006471,NM_001144944,NM_001144945		NM_001144945	187	1	MYL12B
4_19555_lociStitched	chr3	14444174	14507513	4	57502	NM_001134367,NM_001134368		NM_001134367	188	1	SLC6A6
5_21754_lociStitched	chr4	41118494	41189059	5	44959	NM_001166050		NM_001166050	189	1	APBB2
10_13703_lociStitched	chr19	39125421	39193271	10	51813	NM_004924,NM_013234		NM_004924	190	1	ACTN4
6_17745_lociStitched	chr20	52189180	52242359	6	50703	NM_006526		NM_006526	191	1	ZNF217
6_8183_lociStitched	chr12	122064352	122124712	6	58815	NM_032790,NM_173855	NM_001005366,NM_032590,NM_001080825	NM_173855	192	1	MORN3
6_1888_lociStitched	chr1	116913007	116993409	6	59981	NR_027645,NR_024126,NM_001160234,NM_001160233,NR_024124,NM_000701,NR_027646,NR_024125		NR_024126	193	1	ATP1A1OS
8_15163_lociStitched	chr2	87931590	87971484	8	23900			NR_024204	194	1	NCRNA00152
11_21097_lociStitched	chr4	674531	744535	11	31939	NM_002477,NM_032219,NM_006315	NM_001145292,NR_036511,NM_007100	NM_006315	195	1	PCGF3
16_22544_lociStitched	chr5	16885808	16934671	16	23275	NM_012334		NM_012334	196	1	MYO10
5_10722_lociStitched	chr15	101600406	101668957	5	50633	NM_024652		NM_014918	197	1	CHSY1
12_14065_lociStitched	chr2	10464567	10558466	12	61948	NM_134421,NM_002149	NM_002539,NR_028374	NM_134421	198	1	HPCAL1
8_7714_lociStitched	chr12	92888365	92970166	8	54353			NM_001025232	199	1	CLLU1OS
7_27875_lociStitched	chr8	141563998	141658317	7	65077	NM_012154	NM_017444,NR_023360,NM_001164623	NM_012154	200	1	EIF2C2
15_9763_lociStitched	chr15	31615724	31668409	15	28743			NM_002420	201	1	TRPM1
10_15504_lociStitched	chr2	112037103	112076868	10	26792			NM_006538	202	1	BCL2L11
4_1910_lociStitched	chr1	117687407	117756301	4	47440	NM_024626	NM_001145635	NM_024626	203	1	VTCN1
7_15451_lociStitched	chr2	109537488	109606245	7	43637	NM_022336		NM_022336	204	1	EDAR
6_1869_lociStitched	chr1	116182797	116261806	6	53466	NM_001172411,NM_001232,NM_001172412		NM_001172412	205	1	VANGL1
4_7407_lociStitched	chr12	63091648	63151490	4	48512	NM_020700		NR_029661	206	1	MIRLET7I
9_27001_lociStitched	chr8	89281100	89342583	9	37579	NM_005941		NM_005941	207	1	MMP16
29353	chr9	131636670	131682075	29353	45406	NM_001127244,NM_019594,NM_001122672	NM_001100877,NM_001122671,NM_001100876,NM_001127245,NM_015354,NM_014908,NM_016390	NM_001127244	208	1	LRRC8A
6_5388_lociStitched	chr11	16875535	16948410	6	56587	NM_175058		NM_175058	209	1	PLEKHA7
18_29411_lociStitched	chr9	132425066	132489286	18	46004	NM_016307	NM_017873,NM_004878,NM_014064,NM_199350	NM_016307	210	1	PRRX2
14_18551_lociStitched	chr22	25336676	25404511	14	41634		NM_001145206,NM_001001663	NM_001001663	211	1	TMEM211
23_5592_lociStitched	chr11	35159438	35206634	23	22717	NM_000610		NM_000610	212	1	CD44
6_3798_lociStitched	chr10	29368575	29455695	6	58050			NM_032517	213	1	LYZL1
6_6012_lociStitched	chr11	65819397	65896434	6	54515	NM_018026,NM_006842	NM_001323,NM_032325,NM_033036,NM_001143985	NM_018026	214	1	PACS1
1_8207_lociStitched	chr12	122580358	122621157	1	40800	NM_014938	NM_001098519	NM_001098519	215	1	LRRC43
4_16839_lociStitched	chr2	236442438	236510769	4	55976	NM_001037131		NM_001037131	216	1	AGAP1
5_23913_lociStitched	chr6	34141763	34218172	5	55861	NM_145903,NM_145901,NM_001008703,NM_145905	NM_002131	NM_145903	217	1	HMGA1
13_8282_lociStitched	chr12	124853661	124939697	13	66955	NM_006312		NM_181709	218	1	FAM101A
4_16486_lociStitched	chr2	216823424	216881633	4	44798	NM_018000		NM_018000	219	1	MREG
13_21314_lociStitched	chr4	6726328	6782445	13	42610		NM_001100590,NM_005980,NM_203462,NM_018366	NM_001100590	220	1	KIAA0232
13_12043_lociStitched	chr17	48761091	48817901	13	31387	NM_003786,NM_052855,NM_006107	NM_001144070,NR_024626	NM_052855	221	1	ANKRD40
3_12720_lociStitched	chr18	9098799	9150935	3	51725	NM_021074,NM_001083625		NM_001083625	222	1	ANKRD12
4_5977_lociStitched	chr11	65236633	65294855	4	44041	NM_001048218,NR_002819	NM_001130144,NM_001099409,NM_006396,NR_030343,NM_001098784,NR_028272	NR_002819	223	1	MALAT1
9_19726_lociStitched	chr3	42156803	42232733	9	58105	NM_014965,NM_001042646		NM_014965	224	1	TRAK1
14_11813_lociStitched	chr17	40468812	40538241	14	43670	NM_213662,NM_139276	NM_003152,NM_012448,NM_012232,NM_003150	NM_213662	225	1	STAT3
10_22517_lociStitched	chr5	16708333	16743744	10	23711	NM_012334		NM_001034850	226	1	FAM134B
8_20679_lociStitched	chr3	141173383	141260259	8	57724	NM_006506		NM_006506	227	1	RASA2
16_250_lociStitched	chr1	8996861	9053548	16	27040	NM_001215		NM_001215	228	1	CA6
9_26030_lociStitched	chr7	92321068	92397692	9	49214	NM_001259,NM_001145306		NM_001259	229	1	CDK6
5_17577_lociStitched	chr20	46537487	46614481	5	50145			NM_001161841	230	1	SULF2
12_27500_lociStitched	chr8	123476122	123518176	12	25050			NM_014943	231	1	ZHX2
3_7952_lociStitched	chr12	110245058	110284290	3	37598	NM_001177433,NM_001177431,NM_021625	NM_016433,NR_026661,NM_001177428,NR_026662	NM_021625	232	1	TRPV4
9_26296_lociStitched	chr7	137616756	137686074	9	50563	NM_194071		NM_194071	233	1	CREB3L2
4_16700_lociStitched	chr2	232222024	232278266	4	47480	NM_145236	NR_004398,NR_002908,NR_002921	NM_145236	234	1	B3GNT7
5_28314_lociStitched	chr9	36248376	36329033	5	46379	NM_001190388,NM_001190384	NM_001190383,NM_001128227	NM_001190388	235	1	GNE
2_12299_lociStitched	chr17	70033294	70079320	2	33764		NM_000346	NM_000346	236	1	SOX9
4_10669_lociStitched	chr15	99942064	99998239	4	52120			NM_001130926	237	1	MEF2A
15_12287_lociStitched	chr17	66031762	66084157	15	28303	NM_002266	NM_181655,NR_027418	NM_002266	238	1	KPNA2
6_24548_lociStitched	chr6	106957531	107022640	6	54208	NM_032730,NM_001624		NM_001624	239	1	AIM1
20_488_lociStitched	chr1	17405554	17454717	20	21494	NM_007365	NM_003000	NM_007365	240	1	PADI2
8_19571_lociStitched	chr3	15306927	15376229	8	48845	NM_001018009,NM_004844		NM_004844	241	1	SH3BP5
9_28683_lociStitched	chr9	95347247	95437600	9	60102	NM_001012267,NR_036505,NM_022755	NM_001197295	NR_036505	242	1	LOC100128361
7_15640_lociStitched	chr2	121321973	121356481	7	27736			NR_027181	243	1	LOC84931
3_23920_lociStitched	chr6	34345327	34396168	3	46374	NM_001014,NM_006703	NM_020804	NM_006703	244	1	NUDT3
2_21345_lociStitched	chr4	6986833	7029463	2	39745	NM_020773,NM_001113363,NM_001113361	NM_153376,NR_033828,NM_025196,NM_152293	NM_001113363	245	1	TBC1D14
12_10293_lociStitched	chr15	89442672	89491062	12	37032	NM_001114614	NM_178232	NM_001114614	246	1	MFGE8
8_18315_lociStitched	chr21	44554473	44631588	8	56405	NM_000394	NM_001025203	NM_000394	247	1	CRYAA
12_18017_lociStitched	chr21	27462885	27545486	12	52740	NM_000484		NM_000484	248	1	APP
6_4645_lociStitched	chr10	121010264	121081648	6	55418	NM_005308		NM_005308	249	1	GRK5
5_28591_lociStitched	chr9	86104443	86155680	5	42157	NM_174938		NM_174938	250	1	FRMD3
2_27852_lociStitched	chr8	136231935	136271203	2	30471	NR_026706		NR_026706	251	1	LOC286094
2_16228_lociStitched	chr2	191360463	191406250	2	39572	NM_017694,NM_001142645		NM_001142645	252	1	TMEM194B
7_3437_lociStitched	chr10	5872082	5954257	7	64180	NM_032807,NM_178150,NM_019046,NM_001009941	NM_001115156	NM_019046	253	1	ANKRD16
2_14623_lociStitched	chr2	47377495	47429068	2	40048	NM_001743,NM_001163561,NM_173649		NM_001743	254	1	CALM2
16529	chr2	219135085	219166501	16529	31417	NM_001077399,NM_022152,NM_015488	NM_001087,NM_001077191,NM_022572	NM_022152	255	1	TMBIM1
6_12233_lociStitched	chr17	62783713	62837867	6	37135	NR_024386,NR_036199	NR_027487,NR_026899	NR_024386	256	1	PLEKHM1P
9_660_lociStitched	chr1	24276291	24359912	9	49141	NM_017761,NM_001191005,NM_001191007		NM_001191005	257	1	SRSF10
4_29362_lociStitched	chr9	131868517	131939245	4	50065	NM_178003,NM_203434,NM_021131,NR_028048,NM_001193397	NM_178000,NM_000755	NM_001193397	258	1	PPP2R4
18_1157_lociStitched	chr1	43391269	43434822	18	19912	NR_033967,NM_006516		NR_033967	259	1	FLJ32224
5_21433_lociStitched	chr4	10612215	10670516	5	50474	NM_052964		NM_052964	260	1	CLNK
14_21398_lociStitched	chr4	8160403	8230622	14	32261	NM_018986,NM_001130088,NM_001130084	NM_053044,NM_001130083	NM_018986	261	1	SH3TC1
12_25884_lociStitched	chr7	74489749	74526766	12	21772	NM_001003795	NM_030798	NM_001003795	262	1	GTF2IRD2B
7_2454_lociStitched	chr1	179086813	179149923	7	46001	NM_001168238,NM_001168239,NM_001136001	NM_001136000,NM_022371	NM_001168239	263	1	ABL2
15_4653_lociStitched	chr10	121247472	121304650	15	36188	NM_001005339,NM_002925		NM_002925	264	1	RGS10
13_21101_lociStitched	chr4	759122	786178	13	23563	NM_006651,NR_036511,NM_006315		NR_036511	265	1	LOC100129917
11_25864_lociStitched	chr7	74249488	74286130	11	22439	NM_173537		NM_173537	266	1	GTF2IRD2
19_23791_lociStitched	chr6	30707329	30752476	19	20201	NM_005803,NM_003897	NM_178014,NM_007243,NM_014641	NM_003897	267	1	IER3
11_27686_lociStitched	chr8	128716517	128752843	11	22414	NM_002467		NM_002467	268	1	MYC
11_24119_lociStitched	chr6	41456485	41553117	11	49012	NM_138457	NM_001012426	NM_138457	269	1	FOXP4
8_6269_lociStitched	chr11	70114105	70184138	8	50233	NM_177423,NM_003626,NR_031624		NR_031624	270	1	MIR548K
8_9021_lociStitched	chr13	107124151	107185862	8	48429	NM_004093	NM_018011	NM_004093	271	1	EFNB2
3_8020_lociStitched	chr12	113536166	113597173	3	39155	NM_004658,NM_024072,NM_001193521,NM_001144872	NM_032848,NM_001111322,NM_001193520,NM_004416	NM_001193521	272	1	RASAL1
2_12581_lociStitched	chr17	80472175	80512171	2	38410	NM_004514		NM_004514	273	1	FOXK2
1_27421_lociStitched	chr8	117929758	117963344	1	33587	NM_001172811,NM_001025357,NM_001172815	NM_006265,NM_001172813,NR_033886,NR_037404	NM_001025357	274	1	C8orf85
8_695_lociStitched	chr1	24862199	24924099	8	52939	NM_001010980,NM_013441	NM_005839	NM_001010980	275	1	C1orf130
3_7591_lociStitched	chr12	76397493	76449986	3	45863	NM_004537,NM_007350		NM_007350	276	1	PHLDA1
6821	chr12	7020682	7053070	6821	32389	NM_001975,NM_001940,NM_001007026,NM_006992	NR_002803,NM_002831,NM_138425,NM_080548,NM_007273,NM_000365,NR_033796,NM_001146316,NM_006331,NM_001135217,NM_001159287,NR_029682,NM_001144831,NM_032641,NR_029779,NR_003010,NR_027483	NM_001940	277	1	ATN1
5_20279_lociStitched	chr3	98448985	98508319	5	39851	NM_006100		NM_006100	278	1	ST3GAL6
7_8029_lociStitched	chr12	113640815	113709186	7	49244	NM_017901,NM_138451	NM_001111322,NM_032848,NM_001143819	NM_017901	279	1	TPCN1
9_704_lociStitched	chr1	25015110	25098196	9	51798	NM_013943	NM_005839	NM_013943	280	1	CLIC4
11_18390_lociStitched	chr21	45561878	45641351	11	53403	NM_198155	NM_004649,NM_015259,NM_005049	NM_198155	281	1	C21orf33
10_19636_lociStitched	chr3	32432073	32497450	10	47633	NM_181472	NM_138410,NM_017801	NM_181472	282	1	CMTM7
10_9407_lociStitched	chr14	69381940	69444419	10	52518	NM_001130005	NM_001102	NM_001130005	283	1	ACTN1
6_10710_lociStitched	chr15	101387522	101462380	6	51791	NM_024652,NM_000693		NM_000693	284	1	ALDH1A3
6_25013_lociStitched	chr6	154768354	154834593	6	52152	NM_173515		NM_173515	285	1	CNKSR3
2_25799_lociStitched	chr7	73859424	73905448	2	45866	NM_005685	NM_001199207	NM_005685	286	1	GTF2IRD1
5_5512_lociStitched	chr11	33702862	33759958	5	41808	NM_203331,NM_001166692,NM_001127225,NM_001127227	NM_001127223,NM_000611,NM_012175	NM_001166692	287	1	C11orf91
12_19874_lociStitched	chr3	49480887	49540068	12	26454	NM_001177643,NM_001165928	NM_022171,NM_032316,NM_001664,NM_000481	NM_001165928	288	1	DAG1
5_24360_lociStitched	chr6	74385673	74445325	5	43831	NM_133493,NM_001159587	NM_012434	NM_133493	289	1	CD109
9_15702_lociStitched	chr2	127817056	127880001	9	22605	NM_139348,NM_004305		NM_139348	290	1	BIN1
7_19798_lociStitched	chr3	46965071	47031044	7	51470	NM_015175	NM_001184744,NM_000316	NM_015175	291	1	NBEAL2
7_19279_lociStitched	chr22	46955819	47034716	7	51142	NM_015124	NM_014246	NM_015124	292	1	GRAMD4
10_21256_lociStitched	chr4	3438490	3501548	10	49444	NM_198229,NM_001528,NM_198227,NM_173660	NM_001164673,NM_002337	NM_173660	293	1	DOK7
25576	chr7	44646493	44686666	25576	40174	NM_001003941,NM_002541	NM_019082,NM_182547	NM_001003941	294	1	OGDH
7_8902_lociStitched	chr13	97859655	97937359	7	47468	NM_144778		NM_144778	295	1	MBNL2
23891	chr6	33235332	33270306	23891	34975	NM_172209,NM_022551,NM_004761,NM_014260,NM_022553,NM_001164267,NM_001185181,NM_003782	NM_001145338,NM_003190,NM_001141969,NM_005453	NM_001164267	296	1	WDR46
3_27385_lociStitched	chr8	116653471	116683690	3	29109	NM_014112		NM_014112	297	1	TRPS1
9_23044_lociStitched	chr5	125758590	125828066	9	42885	NM_001146319,NM_001146320,NM_001146322		NM_001146322	298	1	GRAMD3
7_27769_lociStitched	chr8	133485551	133546128	7	33975	NM_004519	NR_026684	NM_004519	299	1	KCNQ3
3_10276_lociStitched	chr15	89163802	89208607	3	43077	NM_002201,NM_022767	NR_029606	NM_002201	300	1	ISG20
4_25952_lociStitched	chr7	76210631	76260749	4	31933	NM_012230,NR_029411		NM_012230	301	1	POMZP3
11_18239_lociStitched	chr21	40143553	40195723	11	18520	NR_027065,NM_005239	NR_027067	NM_005239	302	1	ETS2
3_16325_lociStitched	chr2	201978620	202041550	3	39792	NM_001127184,NM_001127183,NM_003879	NM_001230,NM_173822,NM_002491	NM_001127183	303	1	CFLAR
16_2922_lociStitched	chr1	223891837	223937841	16	17242	NM_001146068,NM_001748	NM_001143962	NM_001748	304	1	CAPN2
6_24852_lociStitched	chr6	138951603	139016039	6	42327	NR_033896		NR_033896	305	1	FLJ46906
4_28493_lociStitched	chr9	75132324	75207886	4	49328	NM_138691		NM_138691	306	1	TMC1
6_7561_lociStitched	chr12	76137376	76193655	6	50399			NM_007350	307	1	PHLDA1
4_3727_lociStitched	chr10	24743557	24795572	4	45817	NM_019590,NM_001098500		NR_030334	308	1	MIR603
9_25388_lociStitched	chr7	30173937	30250488	9	46364	NM_152793		NM_152793	309	1	C7orf41
2_8246_lociStitched	chr12	123604133	123649940	2	37498	NM_022782	NM_020845	NM_020845	310	1	PITPNM2
13_29042_lociStitched	chr9	116105001	116143679	13	17307	NM_017688,NM_031219	NM_000031,NM_145051,NR_027261,NM_001012361,NM_152786,NM_017443	NM_017688	311	1	BSPRY
8_20095_lociStitched	chr3	58551069	58615965	8	49035	NM_001076778	NM_003500,NM_138805	NM_001076778	312	1	FAM107A
6_17710_lociStitched	chr20	50095042	50160671	6	44945	NM_001136021,NM_012340	NR_036162	NM_012340	313	1	NFATC2
13_21372_lociStitched	chr4	7957375	7996008	13	22557	NM_001130084	NM_001134647	NM_001134647	314	1	AFAP1
10_17796_lociStitched	chr20	55320036	55394484	10	48186			NM_003222	315	1	TFAP2C
17_228_lociStitched	chr1	8926469	8972539	17	27915	NM_001428	NM_001215,NM_001042681	NM_001428	316	1	ENO1
4_17240_lociStitched	chr20	19952018	20005137	4	43249	NM_181527,NM_018993,NM_016100	NM_015585,NM_016652,NM_001167816	NM_016100	317	1	NAA20
4_12753_lociStitched	chr18	11974360	12015795	4	33330	NM_014214		NM_014214	318	1	IMPA2
7_18520_lociStitched	chr22	24190773	24258933	7	43570	NM_001024938,NM_002415,NM_001024939	NM_001002862,NM_001080843	NM_002415	319	1	MIF
17_1471_lociStitched	chr1	62738883	62790233	17	27205	NM_181712		NM_181712	320	1	KANK4
9_11500_lociStitched	chr17	15538349	15605448	9	45890	NM_006470,NM_020652	NM_001130842,NM_006382	NM_006470	321	1	TRIM16
7_17717_lociStitched	chr20	50329104	50382808	7	44848	NM_006045	NM_020436	NM_006045	322	1	ATP9A
6_3783_lociStitched	chr10	29178469	29234087	6	40426			NM_012342	323	1	BAMBI
10_16016_lociStitched	chr2	161057897	161130017	10	33882	NM_016836		NM_001007267	324	1	PLA2R1
14_21415_lociStitched	chr4	10076877	10117635	14	31006	NR_036090,NM_005112	NM_001001290	NR_036090	325	1	MIR3138
11_17563_lociStitched	chr20	46396344	46447797	11	28738	NM_001161841,NM_018837		NM_001161841	326	1	SULF2
5_14055_lociStitched	chr2	10259001	10315428	5	45136	NM_001165931,NM_001034,NM_182626	NR_036222,NM_001037160	NM_182626	327	1	C2orf48
3_4888_lociStitched	chr10	126874634	126922594	3	43260		NM_001083914,NM_001329	NM_001083914	328	1	CTBP2
4_19456_lociStitched	chr3	11469887	11524675	4	46042	NM_001144912		NM_001128221	329	1	VGLL4
2_22365_lociStitched	chr5	883012	928433	2	40095	NM_004237,NM_001009877,NR_027633,NM_001166260	NM_024786,NM_023924	NM_004237	330	1	TRIP13
12_10246_lociStitched	chr15	85419671	85475966	12	24776	NM_004213,NM_201651	NM_002605	NM_004213	331	1	SLC28A1
9_9275_lociStitched	chr14	55541237	55606431	9	33877	NR_003225,NM_002306	NM_144578,NM_001177388,NM_080867,NM_001008396	NM_002306	332	1	LGALS3
3_12162_lociStitched	chr17	57825674	57868494	3	42037	NM_030938	NM_016077	NM_030938	333	1	TMEM49
2_3507_lociStitched	chr10	11564483	11599885	2	33220	NM_014688,NM_001080491		NM_001080491	334	1	USP6NL
4_14580_lociStitched	chr2	47003669	47058155	4	42021	NR_024452,NR_034099		NR_034099	335	1	LOC388948
6_28954_lociStitched	chr9	111295595	111346451	6	42560			NM_003640	336	1	IKBKAP
7_896_lociStitched	chr1	31476500	31539317	7	45291	NM_001020658	NR_003066,NR_002762	NM_001020658	337	1	PUM1
5_21691_lociStitched	chr4	37634910	37688445	5	45901	NM_001085399,NM_001085400	NM_018302	NM_001085399	338	1	RELL1
5_1013_lociStitched	chr1	36807143	36868121	5	50878	NM_032881,NM_032017	NM_024676,NM_145047,NM_001162530,NM_018166	NM_032017	339	1	STK40
4_29373_lociStitched	chr9	132078970	132148744	4	45818	NM_001012715		NM_001012715	340	1	C9orf106
4_19115_lociStitched	chr22	42555902	42610661	4	41500	NM_005650	NM_000106,NR_002570	NM_005650	341	1	TCF20
7_10494_lociStitched	chr15	93567230	93633646	7	43525	NM_001271,NM_020211,NM_001166283,NM_001166286,NM_001166287,NM_001166288		NM_001166286	342	1	RGMA
2_5565_lociStitched	chr11	34640176	34676071	2	35881	NM_012153		NM_012153	343	1	EHF
7_27061_lociStitched	chr8	95647761	95696656	7	26430	NM_001122827,NR_034034	NM_181787,NM_001034915	NM_001122827	344	1	ESRP1
9_13023_lociStitched	chr18	61075652	61149816	9	33571	NM_004869,NM_002639	NM_002035	NM_004869	345	1	VPS4B
6_14522_lociStitched	chr2	43516503	43574639	6	45282	NM_001083953,NM_022065		NR_027251	346	1	LOC100129726
9_27398_lociStitched	chr8	117235908	117261007	9	22078			NM_003756	347	1	EIF3H
6_28978_lociStitched	chr9	112047230	112118595	6	45692	NM_018424,NM_019114		NM_018424	348	1	EPB41L4B
7_27581_lociStitched	chr8	126155576	126190746	7	20325	NM_173685		NM_173685	349	1	NSMCE2
7_10004_lociStitched	chr15	59561167	59610078	7	43685	NM_004998		NM_004998	350	1	MYO1E
6_26628_lociStitched	chr8	42316477	42370110	6	43164	NM_006749	NM_001135674,NM_001135676,NM_001135675,NM_138436	NM_001135676	351	1	C8orf40
6_13469_lociStitched	chr19	16176854	16230192	6	49530	NM_001145160,NM_003290		NM_003290	352	1	TPM4
5_14387_lociStitched	chr2	31586893	31657139	5	43203	NM_000379		NM_000379	353	1	XDH
4_29496_lociStitched	chr9	135977769	136023038	4	40190	NM_006266,NM_001042368	NM_001807,NR_001275,NM_021996	NM_006266	354	1	RALGDS
11_10022_lociStitched	chr15	60654125	60718488	11	37839	NM_001002858,NM_001018089	NM_001002857	NM_001002858	355	1	ANXA2
16_10406_lociStitched	chr15	92482370	92517487	16	18019	NM_001145044,NM_013272		NM_001145044	356	1	SLCO3A1
18_29461_lociStitched	chr9	134270661	134324735	18	20433	NM_013318	NR_002914,NR_003050	NM_013318	357	1	BAT2L1
11_22624_lociStitched	chr5	32409513	32449993	11	12856	NM_016107		NM_016107	358	1	ZFR
5_14659_lociStitched	chr2	48641778	48712899	5	46751	NM_001135629	NM_001198593,NM_001198595	NM_001135629	359	1	KLRAQ1
5_3682_lociStitched	chr10	21420992	21484704	5	41096	NM_001173484,NM_001177483	NM_001010896	NM_001173484	360	1	NEBL
5_3838_lociStitched	chr10	30065899	30131855	5	40023		NM_003174	NM_003174	361	1	SVIL
3_6791_lociStitched	chr12	6468444	6509320	3	39140	NM_002342,NM_001038,NM_001159575,NM_001159576	NM_018173,NM_001242,NM_001065,NM_001144857,NM_001144856	NM_001159575	362	1	SCNN1A
7_13227_lociStitched	chr19	10228408	10305675	7	42365	NM_003755,NM_001379	NR_036206,NM_031917,NM_001040664,NM_018381,NR_004381,NR_003688,NM_001130823,NM_004230	NM_003755	363	1	EIF3G
9_9230_lociStitched	chr14	50462812	50530070	9	41919	NM_001012706	NM_001014830	NM_001012706	364	1	C14orf182
4_22474_lociStitched	chr5	13988103	14058810	4	45707		NM_001369	NM_001369	365	1	DNAH5
10_21161_lociStitched	chr4	1749505	1797166	10	27602	NM_001163213	NM_001127266,NM_000142,NM_006342,NM_006527	NM_001163213	366	1	FGFR3
16_17395_lociStitched	chr20	35073518	35122118	16	24386	NM_183006	NM_006097	NM_183006	367	1	DLGAP4
14_5355_lociStitched	chr11	15900141	15963631	14	32147			NM_001145819	368	1	SOX6
2_27409_lociStitched	chr8	117428418	117470167	2	37036			NM_003756	369	1	EIF3H
8_17388_lociStitched	chr20	34635985	34711684	8	43117	NM_177996,NR_027451	NM_012156	NM_177996	370	1	EPB41L1
7_27521_lociStitched	chr8	123795873	123822162	7	21116	NM_014943		NM_014943	371	1	ZHX2
14_3796_lociStitched	chr10	29262775	29305225	14	21622			NM_032517	372	1	LYZL1
8_1763_lociStitched	chr1	109777964	109824785	8	26318	NM_001408,NM_032636,NM_006513,NR_034073	NM_001005290,NM_001010985	NM_001408	373	1	CELSR2
2_3283_lociStitched	chr10	3107106	3148823	2	39498	NM_002627		NM_002627	374	1	PFKP
10_8119_lociStitched	chr12	120659214	120703790	10	27824	NM_002859,NM_025157	NM_006836,NM_012240,NM_001002,NM_001080855	NM_025157	375	1	PXN
6_25796_lociStitched	chr7	73660926	73729148	6	40248	NM_181471,NM_003388	NM_014146,NM_002914	NM_003388	376	1	CLIP2
3_10381_lociStitched	chr15	90930993	90969499	3	37131	NM_003870	NM_001004309,NR_028287	NM_003870	377	1	IQGAP1
7_8801_lociStitched	chr13	73944659	74010519	7	40005			NM_001730	378	1	KLF5
4_8693_lociStitched	chr13	45691773	45745605	4	39176	NM_004128	NM_198404	NM_004128	379	1	GTF2F2
5_5893_lociStitched	chr11	63606901	63659596	5	37717	NM_001163296,NM_017490	NM_173587,NM_138471,NM_001039469	NM_017490	380	1	MARK2
3_15050_lociStitched	chr2	75058567	75103542	3	37883	NM_000189		NM_000189	381	1	HK2
2_20902_lociStitched	chr3	171490320	171530493	2	36222	NM_001130081	NM_001164436	NM_001130081	382	1	PLD1
2_14944_lociStitched	chr2	69964657	70003379	2	35520	NM_001153		NM_001153	383	1	ANXA4
11_27284_lociStitched	chr8	103908546	103940365	11	19946		NM_015878	NM_015878	384	1	AZIN1
2_7541_lociStitched	chr12	76022570	76065101	2	37414			NM_007043	385	1	KRR1
5169	chr11	3921018	3946906	5169	25889	NM_003156		NM_003156	386	1	STIM1
5_8202_lociStitched	chr12	122491498	122530851	5	35733	NM_001024808,NM_014938		NM_014938	387	1	MLXIP
7_9611_lociStitched	chr14	102685186	102748531	7	39545	NM_181291	NM_018335	NM_018335	388	1	ZNF839
9_21622_lociStitched	chr4	24751334	24800178	9	27698	NM_003102		NM_003102	389	1	SOD3
3_18896_lociStitched	chr22	38136662	38182364	3	44416	NM_007032,NM_001039141,NM_138632	NM_003614,NM_005318,NM_001171690	NM_007032	390	1	TRIOBP
13_18118_lociStitched	chr21	35916638	35987805	13	27473	NM_203417,NM_004414	NM_203418,NM_000219	NM_203417	391	1	RCAN1
3_29142_lociStitched	chr9	124477538	124528770	3	39309	NM_138709,NM_032552		NM_138709	392	1	DAB2IP
5_20286_lociStitched	chr3	99342211	99396769	5	42777	NM_020351	NM_001850	NM_020351	393	1	COL8A1
6_3648_lociStitched	chr10	17222277	17278123	6	39847	NM_003380,NM_004412		NM_004412	394	1	TRDMT1
10_21049_lociStitched	chr3	184427237	184460451	10	15319	NM_022149		NM_022149	395	1	MAGEF1
6_28585_lociStitched	chr9	86029451	86089896	6	49183	NM_174938		NM_174938	396	1	FRMD3
14_15666_lociStitched	chr2	121932150	121971292	14	20413			NM_014553	397	1	TFCP2L1
5_19907_lociStitched	chr3	50266027	50311572	5	39872	NM_002070,NM_004636,NM_001166425	NM_003549,NM_006841,NM_153281,NM_153215,NM_012191,NM_003773,NM_006764,NM_007312,NM_001005914	NM_001166425	398	1	GNAI2
3_14366_lociStitched	chr2	29318205	29355522	3	35988	NM_024692	NM_001029883	NM_024692	399	1	CLIP4
3_14800_lociStitched	chr2	62512806	62562348	3	38492			NM_006577	400	1	B3GNT2
7_24165_lociStitched	chr6	43043537	43097288	7	44448	NM_152880	NM_001168370,NM_201522,NM_003131,NM_201523,NM_015950,NM_138343,NM_002821	NM_152880	401	1	PTK7
3_20119_lociStitched	chr3	64125176	64177625	3	36176	NM_198859		NM_198859	402	1	PRICKLE2
8_60_lociStitched	chr1	2160051	2225217	8	44196	NM_003036	NR_024445,NM_001146310,NM_182533	NM_003036	403	1	SKI
10_19406_lociStitched	chr3	9873802	9919433	10	27483	NM_022094,NM_001142547,NM_001025930,NM_001198793	NM_001198780,NM_001024959,NM_006354,NM_153483,NM_032732,NM_032492,NM_001193380	NM_001142547	404	1	RPUSD3
3_5622_lociStitched	chr11	36001469	36042119	3	37906	NM_174902		NM_174902	405	1	LDLRAD3
5_8811_lociStitched	chr13	74234144	74297623	5	38760	NM_007249		NM_007249	406	1	KLF12
5_9748_lociStitched	chr15	31547665	31602271	5	42522			NM_002420	407	1	TRPM1
8_16625_lociStitched	chr2	224852912	224914035	8	46981	NM_001136528,NM_001136530	NM_022915,NM_020830	NM_001136530	408	1	SERPINE2
2_12683_lociStitched	chr18	7915459	7955724	2	34871	NM_001105244		NM_001105244	409	1	PTPRM
5_21121_lociStitched	chr4	1005708	1042351	5	35337	NM_021923,NM_001004358	NM_000203,NM_001347,NM_213613,NM_022042	NM_021923	410	1	FGFRL1
13_19526_lociStitched	chr3	13550384	13588689	13	15979		NM_001004019,NM_024827,NM_001136041,NM_001165035	NM_001004019	411	1	FBLN2
13_5138_lociStitched	chr11	3171547	3220148	13	32318	NM_020896	NM_001039165,NR_027138,NM_001144063,NM_001164377	NM_020896	412	1	OSBPL5
3_19141_lociStitched	chr22	43106019	43151529	3	39833	NM_017436		NM_017436	413	1	A4GALT
2_18163_lociStitched	chr21	36505408	36545451	2	33442			NM_001754	414	1	RUNX1
6_27451_lociStitched	chr8	120198820	120236360	6	18475	NM_052886		NM_052886	415	1	MAL2
4_18952_lociStitched	chr22	38595406	38641035	4	40200	NM_001195072,NM_001161574,NM_001161573,NM_001195071	NM_001161572,NM_001004426	NM_001161573	416	1	MAFF
9_8942_lociStitched	chr13	99123455	99191127	9	46067	NM_001032296,NM_003576		NM_003576	417	1	STK24
15_4987_lociStitched	chr10	134208688	134235987	15	17980	NM_001098637	NM_173541	NM_001098637	418	1	PWWP2B
6_24955_lociStitched	chr6	150556619	150626594	6	42151	NM_030949		NM_030949	419	1	PPP1R14C
4_26622_lociStitched	chr8	42110889	42167226	4	37647	NR_033820,NM_001190722,NM_001190721,NM_001190720	NM_002690,NM_000930	NM_001190721	420	1	IKBKB
3_20452_lociStitched	chr3	123676117	123713386	3	24319	NM_022757,NM_017578		NM_022757	421	1	CCDC14
2_3294_lociStitched	chr10	3265167	3296040	2	30815			NM_014889	422	1	PITRM1
8_9380_lociStitched	chr14	69010379	69067919	8	30555	NM_133509		NM_004926	423	1	ZFP36L1
7_22709_lociStitched	chr5	43551603	43624287	7	40218	NM_182977,NM_012343,NM_006451,NM_183323	NM_198566	NM_012343	424	1	NNT
6_17423_lociStitched	chr20	35436304	35489067	6	47269	NM_080627,NM_199181	NM_001145316,NM_080628,NM_001145315	NM_199181	425	1	C20orf117
3_12410_lociStitched	chr17	74018008	74069987	3	37177	NM_001988,NM_014230	NM_001185039,NM_001113324,NR_028133,NM_001258,NM_003857,NM_001013839	NM_001988	426	1	EVPL
6_677_lociStitched	chr1	24600521	24653010	6	43348	NM_021180,NM_198173,NM_198174,NM_001195010		NM_198173	427	1	GRHL3
6_4721_lociStitched	chr10	123327979	123372885	6	30899	NM_022970,NM_001144919,NM_001144915,NM_001144916,NM_001144914,NM_001144913	NM_000141	NM_001144914	428	1	FGFR2
4_2664_lociStitched	chr1	203094365	203139349	4	36490	NM_001048230,NM_004997	NM_001276,NM_000674	NM_001048230	429	1	ADORA1
4_15543_lociStitched	chr2	113378274	113425703	4	38601	NR_033871,NM_005415	NM_032309	NR_033871	430	1	FLJ42351
3_14893_lociStitched	chr2	64864128	64907808	3	32945	NM_014755	NR_034023	NM_014755	431	1	SERTAD2
6_27335_lociStitched	chr8	109453849	109494673	6	19364	NM_014673		NM_014673	432	1	TTC35
2_21448_lociStitched	chr4	11400569	11434306	2	33706	NM_005114	NR_030298	NM_005114	433	1	HS3ST1
5_2146_lociStitched	chr1	154375630	154428403	5	38144	NM_181359	NM_000565,NM_001098475,NM_001010846	NM_181359	434	1	IL6R
4_21705_lociStitched	chr4	38152473	38194993	4	35598			NM_015173	435	1	TBC1D1
3_22361_lociStitched	chr5	438882	473005	3	27115	NR_024158,NM_138464,NM_007277	NR_029397	NM_007277	436	1	EXOC3
5_15680_lociStitched	chr2	122236579	122293761	5	34716	NR_023343,NM_015282		NR_023343	437	1	RNU4ATAC
11_7701_lociStitched	chr12	92517980	92545891	11	18203	NM_001731		NM_001731	438	1	BTG1
7_27194_lociStitched	chr8	102013534	102048750	7	27234		NM_001135700,NM_003406,NR_033962,NM_001135699,NM_145690	NR_033962	439	1	FLJ42969
10_16807_lociStitched	chr2	235858162	235896302	10	26041	NM_014521		NM_014521	440	1	SH3BP4
6_4228_lociStitched	chr10	82213881	82267957	6	35667	NM_001128309	NM_032333,NR_024572,NM_207372	NM_001128309	441	1	TSPAN14
7_15427_lociStitched	chr2	106754130	106810500	7	46099	NM_025076		NM_025076	442	1	UXS1
7_6623_lociStitched	chr11	122022014	122073922	7	30538	NR_029515,NR_024430	NR_029477,NM_001001786	NR_029515	443	1	MIR100
9_21948_lociStitched	chr4	84455705	84505401	9	34728	NM_032717	NM_139076	NM_032717	444	1	AGPAT9
7_613_lociStitched	chr1	22215928	22268923	7	46503	NM_005529	NM_007352	NM_005529	445	1	HSPG2
7_26522_lociStitched	chr8	23385318	23427963	7	39425	NM_016612		NM_016612	446	1	SLC25A37
8_22229_lociStitched	chr4	169910897	169967389	8	40994	NM_032783		NM_032783	447	1	CBR4
6_23916_lociStitched	chr6	34249613	34330231	6	41786	NM_006703	NM_002131,NM_001008703,NM_145901,NM_145905	NM_006703	448	1	NUDT3
2_1894_lociStitched	chr1	117023604	117061920	2	28483	NM_001144822,NM_001779		NM_001144822	449	1	CD58
6_3874_lociStitched	chr10	32146061	32203455	6	38517	NM_018287		NM_018287	450	1	ARHGAP12
8_2682_lociStitched	chr1	203595533	203665470	8	38925	NM_001684	NM_001001396	NM_001684	451	1	ATP2B4
5_14019_lociStitched	chr2	9731418	9787107	5	36067	NM_006826	NM_003183	NM_006826	452	1	YWHAQ
3_27878_lociStitched	chr8	141702347	141746902	3	36578	NM_005607		NM_001164623	453	1	EIF2C2
3_12606_lociStitched	chr18	681066	716478	3	21393	NM_017512,NM_001126123,NM_202758	NM_001012716,NM_001071	NM_202758	454	1	ENOSF1
3_16540_lociStitched	chr2	219575053	219619384	3	37626	NM_014640	NM_022453,NM_015690,NM_000784	NM_014640	455	1	TTLL4
8_16846_lociStitched	chr2	236566657	236630335	8	43134	NM_001037131		NM_001037131	456	1	AGAP1
9_18430_lociStitched	chr21	48016054	48088815	9	42252	NM_001535,NM_006272		NM_001535	457	1	PRMT2
4_14739_lociStitched	chr2	55800000	55851199	4	42616	NM_001122964		NM_001122964	458	1	SMEK2
1_7539_lociStitched	chr12	75942447	75969600	1	27154		NM_007043	NM_007043	459	1	KRR1
15_7544_lociStitched	chr12	76095099	76121067	15	17236			NM_007043	460	1	KRR1
1_1966_lociStitched	chr1	145206398	145218304	1	11907	NM_203458		NM_203458	461	1	NOTCH2NL
6_17693_lociStitched	chr20	49868818	49934721	6	35942			NR_036162	462	1	MIR3194
5_730_lociStitched	chr1	25486324	25531340	5	38216		NM_015484,NM_020317	NM_015484	463	1	SYF2
8706	chr13	45934085	45966910	8706	32826	NR_024458	NR_002967,NM_001010875,NM_003295	NR_024458	464	1	LOC100190939
7_28688_lociStitched	chr9	95465457	95527228	7	44799	NM_015250	NR_026868,NM_022755,NM_001003800	NM_015250	465	1	BICD2
6_3720_lociStitched	chr10	24618799	24676346	6	40345	NM_019590,NM_001098500		NR_030334	466	1	MIR603
3_21213_lociStitched	chr4	2535506	2590894	3	44046		NM_003704	NM_003704	467	1	FAM193A
5_3980_lociStitched	chr10	43883725	43935426	5	31384	NM_001098204,NM_001098207,NM_001098206,NM_001098205,NM_004966,NR_026693,NM_001098208	NM_001184963	NM_001098204	468	1	HNRNPF
8_22223_lociStitched	chr4	169751885	169806625	8	33289	NM_001166110,NM_001166109		NM_001166110	469	1	PALLD
6_8242_lociStitched	chr12	123509912	123583415	6	48006	NM_020845	NM_001002251,NR_036187	NM_020845	470	1	PITPNM2
3_3211_lociStitched	chr1	245357295	245402264	3	37784	NM_018012		NM_018012	471	1	KIF26B
8_8108_lociStitched	chr12	120519905	120583732	8	43904	NM_207311,NM_006861,NM_006836	NM_001167606	NM_006861	472	1	RAB35
4_442_lociStitched	chr1	16470083	16513303	4	40216	NM_004431	NM_153213	NM_004431	473	1	EPHA2
6_29071_lociStitched	chr9	117436627	117499863	6	39557	NM_001199233		NM_001199233	474	1	LOC100505478
8_4392_lociStitched	chr10	105470224	105518897	8	37511	NM_014631		NM_014631	475	1	SH3PXD2A
3_3360_lociStitched	chr10	4850144	4898804	3	39892	NM_001040177		NM_001040177	476	1	AKR1E2
6_6030_lociStitched	chr11	66384688	66425755	6	32599	NM_006328,NM_001198843,NM_001198845,NM_001198844	NM_005125,NM_001198836,NM_018219,NM_031492,NM_003793	NM_001198843	477	1	RBM4
2_3225_lociStitched	chr1	246299669	246340797	2	36275	NM_022743,NM_001167740		NM_022743	478	1	SMYD3
3_9015_lociStitched	chr13	106981951	107032722	3	35488	NR_034119		NR_034119	479	1	LOC728192
4_19391_lociStitched	chr3	9430794	9472270	4	29537		NM_001114092	NM_001114092	480	1	THUMPD3
9_24207_lociStitched	chr6	43989097	44047438	9	44970		NM_001171992,NM_018426,NM_032111	NM_001171992	481	1	C6orf223
14_28297_lociStitched	chr9	35912559	35948127	14	18446		NM_001039792,NM_001004487,NR_024283,NM_019897	NR_024283	482	1	LOC158376
5_19291_lociStitched	chr22	47130698	47190676	5	37029	NM_022766,NM_014346		NM_014346	483	1	TBC1D22A
5_16103_lociStitched	chr2	173168106	173218649	5	35058			NM_000210	484	1	ITGA6
7_18075_lociStitched	chr21	33696288	33761844	7	35820	NM_014825,NR_002996	NM_018944,NR_026845,NM_058187	NR_002996	485	1	SNORA80
5_716_lociStitched	chr1	25221812	25270770	5	42001	NM_004350,NM_001031680		NM_004350	486	1	RUNX3
16_23459_lociStitched	chr6	11200354	11231465	16	12610	NM_182966,NM_006403,NM_001142393		NM_182966	487	1	NEDD9
3_26990_lociStitched	chr8	89055782	89097097	3	34167	NM_005941		NM_152418	488	1	DCAF4L2
7_25085_lociStitched	chr6	158400842	158450811	7	40707	NM_003898,NM_001178088		NM_001178088	489	1	SYNJ2
6_19709_lociStitched	chr3	41239258	41292241	6	36350	NM_001098209,NM_017886		NM_001098209	490	1	CTNNB1
13_4618_lociStitched	chr10	120484181	120513441	13	14759	NM_153810		NM_153810	491	1	C10orf46
4_26455_lociStitched	chr8	17571975	17613485	4	36317	NM_001001925,NM_001001931,NM_001166393	NM_020749,NM_001001924	NM_001166393	492	1	MTUS1
23898	chr6	33534672	33570782	23898	36111	NM_001188,NR_027908,NR_028361	NM_002224	NR_028361	493	1	GGNBP1
9_6481_lociStitched	chr11	95957663	96015409	9	35082	NM_032427		NR_036125	494	1	MIR1260B
8_26912_lociStitched	chr8	80980289	81028827	8	23116	NM_001025252,NM_005079	NM_014018	NM_001025252	495	1	TPD52
6_6285_lociStitched	chr11	70813363	70868609	6	29463	NM_012309		NM_012309	496	1	SHANK2
6_18985_lociStitched	chr22	39349368	39398539	6	23273	NM_145699,NM_004900,NM_001193289	NM_014508,NM_152426,NM_001006666	NM_004900	497	1	APOBEC3B
7_6150_lociStitched	chr11	68076607	68136283	7	36490	NM_002335	NM_022338	NM_002335	498	1	LRP5
5_14783_lociStitched	chr2	61637927	61703278	5	33944	NR_003707,NM_014709		NR_003707	499	1	SNORA70B
5_8050_lociStitched	chr12	115757208	115822351	5	36747			NM_005996	500	1	TBX3
8_13435_lociStitched	chr19	14462561	14529394	8	30157	NM_001784,NM_005804	NM_001025160,NM_002741,NM_213560	NM_001784	501	1	CD97
4_4695_lociStitched	chr10	121586068	121634690	4	36947	NM_014937,NR_003252,NM_024834	NM_007190	NM_024834	502	1	C10orf119
1_1938_lociStitched	chr1	120603131	120613681	1	10551	NM_024408		NM_024408	503	1	NOTCH2
2_15478_lociStitched	chr2	110848523	110875215	2	24821	NM_005434	NR_036225	NM_005434	504	1	MALL
8_6182_lociStitched	chr11	69020506	69080506	8	38184	NM_138768		NM_138768	505	1	MYEOV
2_29450_lociStitched	chr9	133966698	134004593	2	37577	NM_001185095,NM_006059,NM_005085		NM_001185095	506	1	AIF1L
14954	chr2	70293071	70319852	14954	26782	NR_033872,NM_006196	NR_024444	NR_033872	507	1	LOC400960
5_29504_lociStitched	chr9	136074134	136130501	5	37210	NM_014581	NM_001042368,NM_021996,NM_020469	NM_014581	508	1	OBP2B
2_12300_lociStitched	chr17	70093654	70121093	2	26109	NM_000346		NM_000346	509	1	SOX9
7_11135_lociStitched	chr16	66253953	66307405	7	34003			NM_001795	510	1	CDH5
6_20402_lociStitched	chr3	119011186	119052989	6	32589	NM_020754		NM_020754	511	1	ARHGAP31
3_3742_lociStitched	chr10	25230678	25263195	3	26669	NM_020200	NM_145010,NM_024838	NM_020200	512	1	PRTFDC1
4_16237_lociStitched	chr2	191499632	191549214	4	38047	NM_005966		NM_005966	513	1	NAB1
6_24358_lociStitched	chr6	74266073	74320388	6	29863	NM_012434	NM_001402	NM_001402	514	1	EEF1A1
3_20163_lociStitched	chr3	69126417	69169377	3	30608	NM_006407,NM_198271,NM_198195	NM_007114,NM_003968,NR_036087	NM_006407	515	1	ARL6IP5
5_28733_lociStitched	chr9	97542017	97591178	5	37632	NM_001193331,NM_032823,NM_001193329,NR_031755		NR_031755	516	1	MIR2278
2_2988_lociStitched	chr1	226838231	226869391	2	31116	NM_002221		NM_002221	517	1	ITPKB
6_17677_lociStitched	chr20	49336704	49381461	6	34564		NM_001010974	NM_001010974	518	1	BCAS4
3_20475_lociStitched	chr3	125676601	125711427	3	24813	NM_001012337	NR_024250	NM_001012337	519	1	ROPN1B
7_27547_lociStitched	chr8	124542002	124561906	7	16588	NM_058229,NM_148177		NM_058229	520	1	FBXO32
6_17435_lociStitched	chr20	35964369	36011858	6	35241	NM_198291,NM_005417	NM_001003897	NM_198291	521	1	SRC
6_11511_lociStitched	chr17	16910586	16959908	6	32140	NM_015134,NM_201274		NM_015134	522	1	MPRIP
3_24789_lociStitched	chr6	134745484	134790717	3	40097			NM_001143676	523	1	SGK1
4_15762_lociStitched	chr2	131563458	131605377	4	34741		NM_001105194	NM_001105194	524	1	FAM123C
9_12974_lociStitched	chr18	55845761	55903580	9	35359	NM_001144969,NM_001144970,NM_001144966,NM_001144967	NM_001144965	NM_001144970	525	1	NEDD4L
1_24047_lociStitched	chr6	37272875	37295108	1	22234	NM_017772	NM_145316,NM_003958,NM_001162900	NM_003958	526	1	RNF8
13_17283_lociStitched	chr20	30293091	30332039	13	19518	NM_012112,NM_001191		NM_001191	527	1	BCL2L1
4_7949_lociStitched	chr12	110131966	110177527	4	39957	NM_032829,NR_026661,NR_026662		NM_032829	528	1	C12orf34
8_28501_lociStitched	chr9	75727255	75770434	8	23503	NM_000700		NM_000700	529	1	ANXA1
3_12784_lociStitched	chr18	13364109	13400083	3	32798	NM_181482		NM_181482	530	1	C18orf1
2_3477_lociStitched	chr10	7353991	7383544	2	29489	NM_001018039,NM_001029880		NM_001018039	531	1	SFMBT2
7_22496_lociStitched	chr5	14833030	14871926	7	17662	NM_054027		NM_054027	532	1	ANKH
11_23966_lociStitched	chr6	35336400	35371321	11	16644	NM_177435,NM_001171818	NM_021922	NM_177435	533	1	PPARD
4_10508_lociStitched	chr15	95738199	95801049	4	38796			NR_034095	534	1	LOC400456
2_3522_lociStitched	chr10	11747720	11789037	2	31489	NM_024693		NM_024693	535	1	ECHDC3
3_12645_lociStitched	chr18	3509884	3546299	3	31258	NM_004746	NR_024101	NR_024101	536	1	FLJ35776
7_12789_lociStitched	chr18	13414610	13481518	7	40446	NM_181482		NM_001003674	537	1	C18orf1
8_25660_lociStitched	chr7	51321500	51395889	8	46986	NM_015198		NM_015198	538	1	COBL
5_18372_lociStitched	chr21	45177604	45215132	5	33844	NM_003683,NM_000100,NM_003681	NR_026961	NM_000100	539	1	CSTB
4_23905_lociStitched	chr6	33633537	33679757	4	38374	NM_032340,NM_002224	NM_001142883	NM_032340	540	1	C6orf125
4_23489_lociStitched	chr6	12286472	12331364	4	30581	NM_001168319		NM_001168319	541	1	EDN1
4_10971_lociStitched	chr16	28710401	28763175	4	35180	NM_001099661,NM_003752		NM_177536	542	1	SULT1A1
5_8314_lociStitched	chr12	125386743	125424463	5	30678	NM_021009	NM_001082959,NM_032656	NM_021009	543	1	UBC
7_17181_lociStitched	chr20	17613654	17662553	7	41236	NM_001042576	NM_001014977,NM_001159495	NM_001042576	544	1	RRBP1
9_14296_lociStitched	chr2	27240174	27277164	9	16938	NM_001083590,NM_012326,NM_021831,NM_001035507	NM_001134693,NM_007046,NM_000221	NM_001083590	545	1	TMEM214
3_7669_lociStitched	chr12	89737880	89780665	3	30515	NM_001946		NM_001946	546	1	DUSP6
4_1544_lociStitched	chr1	68176760	68225591	4	29770	NM_018841	NM_001924	NM_001924	547	1	GADD45A
5_915_lociStitched	chr1	32129854	32181140	5	34987	NM_001856	NR_036216,NM_001703,NM_001525,NM_012392,NR_033688	NM_001856	548	1	COL16A1
3_29052_lociStitched	chr9	116306867	116352187	3	36932	NM_134427,NM_130795,NM_021106	NM_144489	NM_134427	549	1	RGS3
1_12749_lociStitched	chr18	11846223	11867618	1	21396	NM_002071,NM_020412,NM_182978	NM_023075	NM_020412	550	1	CHMP1B
5_22235_lociStitched	chr4	170016263	170058253	5	28674	NM_020870		NM_032783	551	1	CBR4
4_10304_lociStitched	chr15	89628476	89674882	4	32027	NM_007011		NM_007011	552	1	ABHD2
8_12817_lociStitched	chr18	19629617	19670460	8	13839			NM_005257	553	1	GATA6
1_11004_lociStitched	chr16	30199346	30223905	1	24560	NM_178044,NR_002454,NM_001017390,NM_003166,NM_001017389,NM_001193333,NM_001039182,NR_037608,NR_002556		NM_001193333	554	1	CORO1A
5_11569_lociStitched	chr17	18583157	18632084	5	32851	NM_001037330,NM_001145045	NR_026718,NM_031456	NM_001037330	555	1	TRIM16L
18905	chr22	38281099	38308963	18905	27865	NM_033386,NM_016091	NM_138797,NM_032561,NM_021974,NR_030395,NR_030396	NM_033386	556	1	MICALL1
24032	chr6	36928319	36957736	24032	29418	NM_014341,NM_001199159,NM_153370	NM_173558	NM_014341	557	1	MTCH1
5_28855_lociStitched	chr9	100805776	100864850	5	30887	NM_033220,NM_018946,NM_014788		NM_018946	558	1	NANS
2_16790_lociStitched	chr2	235147591	235177338	2	26647			NM_006944	559	1	SPP2
2_27567_lociStitched	chr8	125458167	125493875	2	25182	NM_017956,NM_007218		NM_007218	560	1	RNF139
3_17793_lociStitched	chr20	55258232	55300973	3	31212			NM_003222	561	1	TFAP2C
23985	chr6	35740992	35767750	23985	26759	NM_207409,NM_001832,NM_001010886	NR_027117,NM_001145775,NM_145028,NM_182548	NM_001010886	562	1	C6orf127
12_3804_lociStitched	chr10	29516011	29548543	12	27443		NM_032517	NM_032517	563	1	LYZL1
6_11668_lociStitched	chr17	30863939	30916786	6	31606	NM_015194	NM_003885	NM_003885	564	1	CDK5R1
7_408_lociStitched	chr1	15497607	15536625	7	19160	NM_001136216,NM_001136218	NR_027136,NM_052929	NM_001136218	565	1	TMEM51
9_23360_lociStitched	chr5	171830742	171882830	9	29659	NM_001017995		NM_001017995	566	1	SH3PXD2B
6_19305_lociStitched	chr22	50326484	50364495	6	33103	NM_001001852	NM_001135101,NM_024105	NM_001001852	567	1	PIM3
2_28912_lociStitched	chr9	109648491	109687282	2	29598	NM_021224		NM_021224	568	1	ZNF462
1_10989_lociStitched	chr16	29460200	29484561	1	24362	NM_003166,NM_178044,NR_002556,NM_001017389,NR_002454,NM_001017390,NR_037608,NM_001039182	NM_001031827,NM_001014999	NM_001017390	569	1	SULT1A4
5_12834_lociStitched	chr18	20681001	20725530	5	24707	NM_001100619,NR_023359	NM_138375	NR_023359	570	1	CABLES1
4_17011_lociStitched	chr20	1782011	1822987	4	35389		NR_037142	NR_037142	571	1	LOC100289473
3_18871_lociStitched	chr22	37691540	37732595	3	35830	NM_013385		NM_013385	572	1	CYTH4
24034	chr6	36979840	37003522	24034	23683	NM_173558	NM_014341	NM_173558	573	1	FGD2
2_14898_lociStitched	chr2	65030902	65070303	2	29308			NR_036586	574	1	LOC400958
2_15674_lociStitched	chr2	122009132	122047499	2	34193	NM_014553		NM_014553	575	1	TFCP2L1
5_21014_lociStitched	chr3	182967788	183010496	5	34074	NM_032047,NM_015078		NM_032047	576	1	B3GNT5
5_16603_lociStitched	chr2	223639309	223685926	5	36235		NM_004457	NM_004457	577	1	ACSL3
7_2126_lociStitched	chr1	153698968	153756588	7	36211	NM_024330,NM_023015	NM_000906	NM_024330	578	1	SLC27A3
4_24138_lociStitched	chr6	42063673	42112483	4	34033	NM_001164446	NM_138572,NM_001136017,NM_000409	NM_001164446	579	1	C6orf132
5_8092_lociStitched	chr12	118684525	118750235	5	33146	NM_016281		NM_016281	580	1	TAOK3
6_7812_lociStitched	chr12	101669805	101706673	6	20340	NM_014503		NM_014503	581	1	UTP20
5_10262_lociStitched	chr15	86106933	86167528	5	33408			NM_144767	582	1	AKAP13
3_27378_lociStitched	chr8	116558883	116590404	3	29534	NM_014112		NM_014112	583	1	TRPS1
7_6084_lociStitched	chr11	66817629	66852115	7	18276	NM_014578,NM_001177880,NM_177963	NM_012308	NM_014578	584	1	RHOD
2_27646_lociStitched	chr8	128041901	128071363	2	25216			NM_001159542	585	1	POU5F1B
4_13190_lociStitched	chr19	8506167	8551810	4	39655	NM_005968	NM_001146175,NM_001005415,NM_032152	NM_005968	586	1	HNRNPM
7_4280_lociStitched	chr10	95194368	95242667	7	29211	NM_133337	NM_001127182,NM_018131,NM_013451	NM_133337	587	1	MYOF
3_15299_lociStitched	chr2	99523719	99556914	3	28928	NM_207362		NM_207362	588	1	C2orf55
19197	chr22	43513155	43543338	19197	30184	NM_001197,NM_014507	NM_000714,NM_012263	NM_014507	589	1	MCAT
5_14213_lociStitched	chr2	20692353	20740387	5	31323		NM_004040	NM_004040	590	1	RHOB
4_24776_lociStitched	chr6	134353671	134402868	4	32832	NM_145176		NM_145176	591	1	SLC2A12
7_1374_lociStitched	chr1	54746692	54799890	7	35249	NM_145716,NM_001009955		NM_145716	592	1	SSBP3
3_6049_lociStitched	chr11	66579592	66615008	3	21750	NM_024650,NM_001032279	NM_024036	NM_001032279	593	1	RCE1
5_2992_lociStitched	chr1	226883820	226927455	5	35313	NM_002221		NM_002221	594	1	ITPKB
2_3775_lociStitched	chr10	28950116	28980720	2	29633	NM_012342		NM_012342	595	1	BAMBI
2_27025_lociStitched	chr8	91626714	91660308	2	31478	NM_001146273	NM_001008495	NM_001146273	596	1	TMEM64
19332	chr22	50966836	50988981	19332	22146	NM_138433,NM_001113756,NM_001014440,NM_001113755	NM_001123225,NM_001169109,NR_021492,NM_001145134,NM_005198,NM_001169110,NM_001145137,NM_024866,NM_017584,NM_004377	NM_001014440	597	1	ODF3B
7_5763_lociStitched	chr11	57528121	57570125	7	32208	NM_001085469	NM_170746,NM_153450,NM_001085458,NM_001144012	NM_001085469	598	1	CTNND1
9_16891_lociStitched	chr2	239323512	239369028	9	18774	NM_001040445		NM_001040445	599	1	ASB1
6_17314_lociStitched	chr20	31031020	31071308	6	32325	NM_080616		NM_080616	600	1	C20orf112
9_19364_lociStitched	chr3	5017852	5068354	9	32950	NM_003670		NM_003670	601	1	BHLHE40
3_27373_lociStitched	chr8	116479288	116511232	3	21033	NM_014112		NM_014112	602	1	TRPS1
4_23250_lociStitched	chr5	149864404	149903567	4	28870	NM_001543	NM_001025070	NM_001543	603	1	NDST1
2_21536_lociStitched	chr4	16114353	16145880	2	27237		NM_001145849,NM_001145847,NM_001145848	NM_001145848	604	1	PROM1
1_21715_lociStitched	chr4	38666626	38693061	1	26436			NM_003263	605	1	TLR1
7_17766_lociStitched	chr20	52504275	52566456	7	33527	NM_003657	NR_002189	NR_002189	606	1	SUMO1P1
23946	chr6	35124302	35150377	23946	26076		NM_152753,NM_001093728	NM_001093728	607	1	TCP11
9_23798_lociStitched	chr6	30767404	30795660	9	15672			NM_003897	608	1	IER3
4_22638_lociStitched	chr5	34654131	34691733	4	29440	NM_001145520,NM_001145521,NM_001145523,NM_015577	NM_001145522	NM_001145521	609	1	RAI14
5_19997_lociStitched	chr3	53255015	53306200	5	32445	NM_001135055,NM_001064		NM_001135055	610	1	TKT
4_3879_lociStitched	chr10	32223168	32271276	4	31892		NM_018287	NM_018287	611	1	ARHGAP12
6_28651_lociStitched	chr9	93922831	93975145	6	37080			NR_033912	612	1	LOC100129316
19248	chr22	46449933	46466174	19248	16242	NM_018280,NR_027034	NR_027033,NR_029478,NR_037413,NR_027036,NR_029479,NR_027240	NM_018280	613	1	C22orf26
5_18369_lociStitched	chr21	45127025	45163118	5	29612	NM_003681	NM_015056,NM_007031,NM_003683,NM_000100	NM_003681	614	1	PDXK
5_3479_lociStitched	chr10	7405855	7456434	5	36913	NM_001018039,NM_001029880		NM_001018039	615	1	SFMBT2
1_7819_lociStitched	chr12	101990437	102011501	1	21065	NM_206819	NM_002465	NM_206819	616	1	MYBPC1
5_11253_lociStitched	chr16	73066418	73118381	5	25459	NM_006885,NM_001164766	NR_027756	NM_001164766	617	1	ZFHX3
3_12015_lociStitched	chr17	48105587	48144778	3	34878	NM_002204	NM_005220,NM_002611	NM_002204	618	1	ITGA3
10_29531_lociStitched	chr9	137246065	137289829	10	30689			NM_052821	619	1	WDR5
4_18674_lociStitched	chr22	30789363	30824551	4	32768	NM_033382,NM_016498,NM_012429	NM_001017437,NM_001005409,NM_001017981,NM_001003704	NM_033382	620	1	SEC14L2
5_7536_lociStitched	chr12	75871779	75907483	5	30577	NM_006851,NM_007043		NM_006851	621	1	GLIPR1
5_24718_lociStitched	chr6	128798675	128842764	5	24422	NM_001135648,NM_002844		NM_002844	622	1	PTPRK
23814	chr6	31073680	31100617	23814	26938	NM_014068,NM_014070,NM_001264	NM_002701,NM_001105563,NM_014069,NM_001173531,NR_026816,NM_001077511,NM_019052	NM_001264	623	1	CDSN
2_9657_lociStitched	chr14	105470864	105502075	2	31211	NM_017955	NM_138420,NM_013345,NM_174891	NM_017955	624	1	CDCA4
3_682_lociStitched	chr1	24734701	24770268	3	28255	NM_001199012,NM_020448,NM_001199013		NM_020448	625	1	NIPAL3
6_13264_lociStitched	chr19	10962430	11013889	6	29889	NM_001136482,NM_199141	NM_006858,NR_029586,NM_024029,NM_138358	NM_199141	626	1	CARM1
7_2689_lociStitched	chr1	204033959	204078901	7	35300	NM_005686	NR_027902,NM_018208	NM_005686	627	1	SOX13
3_9644_lociStitched	chr14	105128059	105164690	3	28483	NM_022489,NM_032714	NM_152328,NM_001031714	NM_022489	628	1	INF2
3_10967_lociStitched	chr16	28389821	28427266	3	32959	NM_003752,NM_001099661	NM_001037808	NM_001099661	629	1	EIF3CL
1_15413_lociStitched	chr2	106465092	106490732	1	25641	NM_003581,NM_001004720		NM_001004720	630	1	NCK2
4_21220_lociStitched	chr4	2730234	2766806	4	33297	NM_024309,NM_001161527,NM_003704	NM_001122681,NM_001145855	NM_001161527	631	1	TNIP2
2_20374_lociStitched	chr3	112963791	113006834	2	31359	NM_001164496,NM_033254		NM_033254	632	1	BOC
8_22899_lociStitched	chr5	79437799	79490932	8	31512	NM_001174071,NM_001174072		NM_001174071	633	1	SERINC5
7_12550_lociStitched	chr17	79916279	79975583	7	34483	NM_024083,NM_178493	NM_032711,NM_022156,NM_004127,NM_001145113,NM_002359,NM_001195218,NM_006907,NM_016538,NM_144998,NM_005052,NM_002917,NR_033683,NR_015454	NM_024083	634	1	ASPSCR1
1_26868_lociStitched	chr8	74359053	74380408	1	21356	NM_001164380		NM_172037	635	1	RDH10
5_17506_lociStitched	chr20	43956612	43991695	5	30789	NM_002999,NM_001197129	NR_003189,NM_001099791,NM_001197140,NM_001048221,NM_001197139,NM_001048225,NM_001048223,NM_018478,NM_014477	NM_002999	636	1	SDC4
1_8718_lociStitched	chr13	46737512	46759833	1	22322	NM_002298		NM_002298	637	1	LCP1
5_14534_lociStitched	chr2	43684643	43724936	5	32927	NM_001083953,NM_022065		NM_001083953	638	1	THADA
4_9736_lociStitched	chr15	31186876	31224022	4	27960	NM_014967,NM_001146096,NM_001146095	NM_001146094	NM_014967	639	1	FAN1
2_21268_lociStitched	chr4	5190836	5223192	2	32100	NM_018401		NM_018401	640	1	STK32B
5_8486_lociStitched	chr13	30129955	30171376	5	30533	NM_003045		NM_003045	641	0	SLC7A1
7_6482_lociStitched	chr11	96032685	96076434	7	26202	NR_036125,NM_032427	NM_003772,NM_024725	NR_036125	642	0	MIR1260B
3_1788_lociStitched	chr1	110751543	110784750	3	29030	NR_036437	NM_001039574	NR_036437	643	0	KCNC4
1_22414_lociStitched	chr5	1788453	1816880	1	28428	NM_004553,NM_032479		NM_004553	644	0	NDUFS6
6_5348_lociStitched	chr11	15820910	15876242	6	28384			NM_001145819	645	0	SOX6
7_13489_lociStitched	chr19	16715803	16770693	7	34587	NM_004831,NM_024104	NM_024074,NM_024881	NM_004831	646	0	MED26
18881	chr22	37892957	37918374	18881	25418	NM_014550	NM_002405,NM_001166343,NM_152243	NM_014550	647	0	CARD10
4_10369_lociStitched	chr15	90725781	90763348	4	32043	NM_020210,NM_198925	NM_001013657,NM_001029964,NM_001033088,NM_006384	NM_198925	648	0	SEMA4B
6_47_lociStitched	chr1	1771460	1826104	6	28327	NM_002074	NM_138705	NM_002074	649	0	GNB1
6_21577_lociStitched	chr4	22499405	22527818	6	16812	NM_145290		NM_145290	650	0	GPR125
5_27667_lociStitched	chr8	128407448	128432246	5	13179	NM_001159542		NM_001159542	651	0	POU5F1B
3_7875_lociStitched	chr12	105050667	105083650	3	27940	NM_001173982		NR_037487	652	0	MIR3922
2_21643_lociStitched	chr4	25628571	25669620	2	33172	NM_001177998,NM_001177999		NM_001177998	653	0	SLC34A2
6_10229_lociStitched	chr15	85253168	85301662	6	30775	NM_014630,NM_014300		NM_014630	654	0	ZNF592
4_20627_lociStitched	chr3	137787853	137837988	4	28474	NM_001170538,NM_173543		NM_001170538	655	0	DZIP1L
4_27538_lociStitched	chr8	124165314	124223796	4	47399	NR_024479,NM_207006,NM_032899	NM_032847	NM_207006	656	0	FAM83A
5_3442_lociStitched	chr10	5969402	6021331	5	34488	NM_032807,NM_178150,NM_002189,NR_033494	NM_001009941	NM_002189	657	0	IL15RA
2_28831_lociStitched	chr9	99800062	99828000	2	27596	NM_001333	NR_002894,NR_002942	NM_001333	658	0	CTSL2
5_13485_lociStitched	chr19	16614806	16657317	5	28715	NM_006387,NM_032207	NM_024881,NM_021235,NM_145046	NM_006387	659	0	CHERP
3_18765_lociStitched	chr22	35687300	35721588	3	30686	NR_027780,NM_001135729,NM_005488	NM_001003681,NM_001135730,NR_037471	NM_005488	660	0	TOM1
2_22567_lociStitched	chr5	17095665	17135848	2	30822	NR_027253		NR_027253	661	0	LOC285696
9_22400_lociStitched	chr5	1510709	1557988	9	23290	NM_024830	NR_003263	NM_024830	662	0	LPCAT1
13_15354_lociStitched	chr2	102349073	102398165	13	17433	NM_145687	NM_004834	NM_145687	663	0	MAP4K4
5_633_lociStitched	chr1	23493027	23544975	5	27042	NM_000864,NM_033631	NM_001142546	NM_000864	664	0	HTR1D
3_19765_lociStitched	chr3	44996939	45027394	3	30138	NR_023353,NM_001135179,NM_015004	NM_003278	NM_001135179	665	0	ZDHHC3
10_3601_lociStitched	chr10	14612778	14649309	10	22855	NM_031453		NR_031668	666	0	MIR1265
4_15240_lociStitched	chr2	97125480	97175719	4	29063	NR_026875	NM_212481	NR_026875	667	0	NEURL3
19247	chr22	46432491	46449816	19247	17326	NM_018280,NR_027036,NR_027034	NR_027033,NR_037413,NR_027240	NR_027036	668	0	LOC100271722
7_22942_lociStitched	chr5	86556709	86601599	7	25132	NM_022650,NM_002890		NM_022650	669	0	RASA1
4_7057_lociStitched	chr12	31345549	31391442	4	25767			NR_026806	670	0	FLJ13224
9_9075_lociStitched	chr13	113648604	113692163	9	23333	NM_001112732,NM_024979	NR_034002	NM_024979	671	0	MCF2L
1_18544_lociStitched	chr22	24936737	24963927	1	27191	NM_031444,NM_004175	NM_016327,NM_001032364,NM_013430,NM_005265,NM_001032365,NM_207644,NR_028483	NM_031444	672	0	C22orf13
3_10404_lociStitched	chr15	92394209	92441932	3	34825	NM_001145044,NM_013272		NM_001145044	673	0	SLCO3A1
9_14866_lociStitched	chr2	64537197	64570201	9	18539			NR_033837	674	0	LOC150992
4_3490_lociStitched	chr10	8402869	8449780	4	29772			NM_001002295	675	0	GATA3
11_22551_lociStitched	chr5	16966217	17003614	11	18416		NM_012334	NM_012334	676	0	MYO10
6_6685_lociStitched	chr11	128364100	128404080	6	29735	NM_001143820,NM_005238	NM_001162422	NM_005238	677	0	ETS1
1_2041_lociStitched	chr1	150573886	150604452	1	30567	NM_207042,NM_207047,NM_207044,NM_207168,NM_207046	NR_036211,NM_001197320,NM_207045,NM_004436	NM_207047	678	0	ENSA
6_955_lociStitched	chr1	33405392	33461560	6	24439	NM_153341	NM_001199199,NM_033504,NM_001127361	NM_153341	679	0	RNF19B
2_6979_lociStitched	chr12	26872959	26898431	2	25155	NM_002223		NM_002223	680	0	ITPR2
3_13683_lociStitched	chr19	38456223	38494504	3	22060	NM_015073		NM_015073	681	0	SIPA1L3
4_24190_lociStitched	chr6	43725949	43770369	4	30810	NM_001171629	NM_001025366	NM_001171629	682	0	VEGFA
3_16148_lociStitched	chr2	178101307	178132579	3	29650	NM_001145413,NR_036075,NM_006164	NM_194247,NM_001145412	NR_036075	683	0	MIR3128
5_24395_lociStitched	chr6	82454358	82500997	5	30363	NM_017633		NM_017633	684	0	FAM46A
6_22756_lociStitched	chr5	56834266	56895218	6	24473			NM_001017992	685	0	ACTBL2
6_25985_lociStitched	chr7	77157895	77204198	6	32901	NM_002835,NM_001131008		NM_001131008	686	0	PTPN12
4_14140_lociStitched	chr2	12839511	12877750	4	27474	NR_036072,NR_027303	NM_021643	NR_027303	687	0	TRIB2
8_15378_lociStitched	chr2	102841430	102868108	8	11611	NM_003854		NM_003854	688	0	IL1RL2
2_17431_lociStitched	chr20	35915449	35947323	2	25091	NM_001003897	NM_198291,NM_005417	NM_001003897	689	0	MANBAL
5_6981_lociStitched	chr12	26939132	26987412	5	31009	NM_002223		NM_002223	690	0	ITPR2
23771	chr6	30576212	30600547	23771	24336	NM_001190724,NM_014046,NM_001031722,NM_002714,NR_033822,NR_033823	NM_001025091,NM_024909,NR_030615,NM_001164239,NM_001109938	NM_014046	691	0	MRPS18B
14958	chr2	70347976	70373810	14958	25835	NR_024444	NM_006196,NR_033872,NM_017880	NR_024444	692	0	LOC100133985
7_5745_lociStitched	chr11	57061010	57105075	7	26485	NM_003146,NM_033396	NM_002559	NM_033396	693	0	TNKS1BP1
19134	chr22	42989901	43011408	19134	21508	NM_032311,NR_029422	NM_001171660,NR_002184,NM_001129819,NM_014509,NM_000398,NM_001165877	NM_032311	694	0	POLDIP3
4_16532_lociStitched	chr2	219186092	219235169	4	31039	NM_022572,NM_198559,NM_015488	NM_022152,NM_182642,NR_029500,NM_007127,NM_021198	NM_198559	695	0	C2orf62
2_20905_lociStitched	chr3	171649510	171681729	2	25156			NM_022763	696	0	FNDC3B
1_27171_lociStitched	chr8	101708190	101737241	1	29052	NM_002568	NM_152628	NM_002568	697	0	PABPC1
7_21919_lociStitched	chr4	79448382	79492956	7	25143	NM_025074,NM_005139		NM_005139	698	0	ANXA3
6_13500_lociStitched	chr19	17180397	17225226	6	29888	NM_033417,NM_004145	NM_015692,NM_001130065,NM_001011699	NM_004145	699	0	MYO9B
6_14033_lociStitched	chr2	9937174	9988043	6	33079	NM_005680		NM_005680	700	0	TAF1B
6_853_lociStitched	chr1	28734215	28783801	6	33886	NM_001048183,NM_023923	NM_001048199	NM_023923	701	0	PHACTR4
4_7971_lociStitched	chr12	110802986	110843478	4	35010	NM_001137664,NM_016238	NM_005719	NM_001137664	702	0	ANAPC7
4_21116_lociStitched	chr4	902931	929506	4	15868	NM_032326,NM_005255	NM_001347	NM_005255	703	0	GAK
8_13818_lociStitched	chr19	46694226	46737776	8	23819	NR_027003,NM_198541	NM_001135113	NR_027003	704	0	DKFZp434J0226
7_315_lociStitched	chr1	10530642	10597393	7	31296	NM_004565,NM_213566	NM_198544,NM_004401,NR_036462	NM_004565	705	0	PEX14
1_3381_lociStitched	chr10	5323534	5344110	1	20577			NM_053049	706	0	UCN3
5_29556_lociStitched	chr9	138970082	139012953	5	29576	NM_144653,NM_152833		NM_144653	707	0	NACC2
5_29339_lociStitched	chr9	131385057	131421827	5	33984	NM_001130438,NM_052844	NM_003011,NM_013355,NM_001122821	NM_052844	708	0	WDR34
7_13517_lociStitched	chr19	17578194	17626739	7	27755	NM_012088,NM_198580	NM_001190844,NM_001098524,NM_024656,NM_138454,NM_138401	NM_012088	709	0	PGLS
8_13998_lociStitched	chr2	9306775	9348942	8	12949	NM_001135191		NM_001135191	710	0	ASAP2
4_3096_lociStitched	chr1	234852427	234883995	4	29161			NR_033927	711	0	NCRNA00184
5_4135_lociStitched	chr10	73720825	73756415	5	27893	NM_004273		NM_004273	712	0	CHST3
7_17704_lociStitched	chr20	50032415	50080710	7	29492	NR_036162,NM_001136021,NM_012340		NR_036162	713	0	MIR3194
4_14443_lociStitched	chr2	37875005	37916715	4	28731	NM_006449		NM_006449	714	0	CDC42EP3
6_27095_lociStitched	chr8	99826180	99850275	6	12046	NM_006281		NM_006281	715	0	STK3
2_531_lociStitched	chr1	19253260	19283127	2	29033	NM_001136265	NM_003748	NM_001136265	716	0	IFFO2
6_5821_lociStitched	chr11	61451977	61500976	6	35852	NM_006133	NM_001127392,NM_013279,NR_026882	NM_006133	717	0	DAGLA
3_1075_lociStitched	chr1	39841750	39875960	3	22305	NM_015038,NM_012090,NM_033044		NM_015038	718	0	KIAA0754
9_14041_lociStitched	chr2	10075024	10114439	9	24205	NM_198182		NM_198182	719	0	GRHL1
23833	chr6	31614751	31640531	23833	25781	NM_033177,NM_021221,NM_001320,NM_001199240,NM_080702,NM_001199238,NM_019101,NM_001199237,NM_001098534,NM_021184	NM_001177515,NM_021160,NR_002971,NM_001623,NM_004847,NM_025262,NM_080686,NM_025261,NM_032955,NR_003673,NM_001003693,NM_021246,NM_004639	NM_021184	720	0	C6orf47
6_26660_lociStitched	chr8	48835306	48886508	6	33459	NM_005914,NM_006904	NM_003350,NM_001081640	NM_006904	721	0	PRKDC
5_13568_lociStitched	chr19	19478538	19523021	5	29804	NM_017660	NM_015329,NM_172231	NM_017660	722	0	GATAD2A
7_20852_lociStitched	chr3	159478304	159535140	7	38110	NM_014575	NM_001197109	NM_001197109	723	0	SCHIP1
4_21209_lociStitched	chr4	2463841	2491945	4	7580	NM_002938,NM_001185009,NM_001193282	NM_001185010,NM_001172656	NM_001185009	724	0	RNF4
8_11828_lociStitched	chr17	40553755	40582328	8	5706	NM_012232	NM_213662,NM_003150,NM_001130020	NM_012232	725	0	PTRF
5_25580_lociStitched	chr7	44771420	44809960	5	26006	NM_031449,NM_174929	NM_021130	NM_031449	726	0	ZMIZ2
3_5255_lociStitched	chr11	9583338	9607248	3	23117	NM_001143976,NM_003390		NM_003390	727	0	WEE1
2_9774_lociStitched	chr15	32903108	32927081	2	22919	NM_199357,NM_014783	NM_001144757	NM_199357	728	0	ARHGAP11A
4_24933_lociStitched	chr6	150149185	150184458	4	26671	NM_032832	NM_139165	NM_032832	729	0	LRP11
4_12525_lociStitched	chr17	79539613	79583282	4	27608	NM_017921	NM_001077182,NM_031945,NM_025161,NM_002602	NM_025161	730	0	C17orf70
2_21129_lociStitched	chr4	1218405	1248391	2	29185	NR_033339	NR_033182,NM_001199021,NM_001017405	NR_033339	731	0	C4orf42
3_10706_lociStitched	chr15	101250568	101277082	3	25616			NM_024708	732	0	ASB7
19082	chr22	41857036	41887954	19082	30919	NM_001098,NM_032758	NM_016272	NM_001098	733	0	ACO2
3_26777_lociStitched	chr8	65640182	65681348	3	25447	NM_004820		NM_004820	734	0	CYP7B1
4_810_lociStitched	chr1	27718493	27765827	4	29791	NM_006990,NM_005281	NM_004672,NM_207397	NM_005281	735	0	GPR3
6_10680_lociStitched	chr15	100127395	100193954	6	31849	NM_001130926,NM_001130928		NM_001130928	736	0	MEF2A
4_4638_lociStitched	chr10	120904343	120943435	4	24642	NM_213649,NM_014098	NM_005308,NM_006793,NM_207009	NM_213649	737	0	SFXN4
6140	chr11	67768378	67790503	6140	22126	NM_000694,NM_001161473,NM_030930	NM_006019,NM_002496,NM_006053	NM_000694	738	0	ALDH3B1
6_20859_lociStitched	chr3	159553444	159601960	6	32040	NM_001197109,NM_014575		NM_001197109	739	0	SCHIP1
1_28453_lociStitched	chr9	72357134	72377800	1	20667	NM_001099666		NM_001099666	740	0	PTAR1
2_17016_lociStitched	chr20	1863964	1897145	2	25925	NM_001040022,NM_080792,NM_001040023		NM_001040023	741	0	SIRPA
5_27514_lociStitched	chr8	123577567	123589662	5	11558			NM_014943	742	0	ZHX2
6_11767_lociStitched	chr17	39053925	39093552	6	23841	NM_015515	NM_213656,NM_000223	NM_015515	743	0	KRT23
6_5812_lociStitched	chr11	61351601	61396323	6	34625	NR_002775	NM_004200	NR_002775	744	0	RPLP0P2
4_23998_lociStitched	chr6	36389569	36425490	4	29965	NM_173562,NM_152990	NM_016135	NM_173562	745	0	KCTD20
2_8374_lociStitched	chr13	20739677	20770258	2	24287	NM_004004	NM_006783,NM_001110219,NM_021954	NM_004004	746	0	GJB2
8_21504_lociStitched	chr4	15894087	15922331	8	15010		NM_005130,NM_031950	NM_005130	747	0	FGFBP1
6_10697_lociStitched	chr15	100761114	100807595	6	33240	NM_139057		NM_139057	748	0	ADAMTS17
2_2040_lociStitched	chr1	150529964	150555039	2	25030	NM_025008,NM_001197320,NM_019032	NM_004436,NR_036211,NM_004425,NM_207045	NM_001197320	749	0	MCL1
6_13641_lociStitched	chr19	35579314	35611282	6	30313	NR_024562,NM_021910,NM_001136010,NM_001136008,NR_024561	NM_002151,NM_139284,NM_021902,NM_001164605,NM_014164,NM_005031,NM_001136007,NM_144779	NR_024561	750	0	LOC100128675
5_9034_lociStitched	chr13	109893746	109927815	5	28860			NM_032859	751	0	ABHD13
7_22146_lociStitched	chr4	154067394	154107557	7	26977	NM_001130067	NM_015271	NM_001130067	752	0	TRIM2
6_2969_lociStitched	chr1	226046775	226087745	6	35679	NM_020997,NM_014698	NM_001136018,NM_000120,NM_001172425,NM_013328	NM_014698	753	0	TMEM63A
4_21044_lociStitched	chr3	184342922	184381341	4	31220		NM_022149	NM_022149	754	0	MAGEF1
3_12262_lociStitched	chr17	65348332	65389447	3	30912	NM_181671,NM_174871	NM_002816,NM_012417	NM_181671	755	0	PITPNC1
2_22478_lociStitched	chr5	14140488	14169166	2	26810	NM_007118		NM_007118	756	0	TRIO
29191	chr9	127617841	127640161	29191	22321	NM_001045476,NM_030978,NM_007209		NM_030978	757	0	ARPC5L
5_21834_lociStitched	chr4	56223531	56290757	5	26510	NM_024592,NM_018475		NM_018475	758	0	TMEM165
8_15980_lociStitched	chr2	159900207	159957352	8	36364	NM_033394		NM_033394	759	0	TANC1
23979	chr6	35445538	35468971	23979	23434	NM_003322,NM_003214	NM_021922,NM_007104	NM_003214	760	0	TEAD3
9_28567_lociStitched	chr9	84277149	84308930	9	18892	NM_005077		NM_005077	761	0	TLE1
7_3521_lociStitched	chr10	11701608	11734144	7	12988		NM_014688	NM_014688	762	0	USP6NL
6_22907_lociStitched	chr5	79504228	79552378	6	24339	NM_001174071,NM_001174072		NM_001174071	763	0	SERINC5
6_28950_lociStitched	chr9	111199350	111249726	6	20042			NM_003640	764	0	IKBKAP
5_15729_lociStitched	chr2	128525185	128571669	5	24393	NM_018383,NM_001006623,NM_001006622	NM_004805	NM_018383	765	0	WDR33
4_24004_lociStitched	chr6	36458160	36517069	4	35020	NM_173562,NM_007271	NM_003017,NM_152990	NM_007271	766	0	STK38
6_3541_lociStitched	chr10	12307742	12345715	6	26792		NM_020397	NM_020397	767	0	CAMK1D
7_7433_lociStitched	chr12	65054776	65076724	7	10615	NM_178169	NR_030347,NR_037515	NR_037515	768	0	MIR548Z
3_29078_lociStitched	chr9	117847701	117884314	3	28054	NM_002160		NM_002160	769	0	TNC
3_16569_lociStitched	chr2	220305145	220336799	3	29648	NM_005876,NM_001173476	NM_205847,NM_013335,NM_001927,NM_018674	NM_001173476	770	0	SPEG
1_15969_lociStitched	chr2	159569791	159594462	1	24672			NM_001017920	771	0	DAPL1
5_7184_lociStitched	chr12	50898593	50940756	5	25448	NM_173602		NM_173602	772	0	DIP2B
5_27647_lociStitched	chr8	128216776	128242161	5	19929			NM_001159542	773	0	POU5F1B
9_12227_lociStitched	chr17	62695941	62751041	9	23300	NR_026899	NM_022739,NR_027487	NR_027487	774	0	LOC146880
3_26980_lociStitched	chr8	88704596	88742631	3	27826			NM_152418	775	0	DCAF4L2
5_9638_lociStitched	chr14	104313601	104358910	5	32172	NM_015316	NM_001127393	NM_015316	776	0	PPP1R13B
4_2305_lociStitched	chr1	162499188	162535753	4	27383	NM_003115,NM_144624,NM_001184763		NM_003115	777	0	UAP1
3_27298_lociStitched	chr8	104306323	104334609	3	21676	NM_003506,NM_001164615	NM_138455,NM_001164616	NM_003506	778	0	FZD6
4_13178_lociStitched	chr19	8027769	8070100	4	31177	NM_001419	NM_006351,NR_030717,NM_001195259,NM_206833	NM_001419	779	0	ELAVL1
5_20385_lociStitched	chr3	114082237	114137801	5	25760	NM_001164346,NM_001164342,NM_001164347,NM_001164343	NR_030293	NM_001164342	780	0	ZBTB20
4_1423_lociStitched	chr1	59312404	59354340	4	24996	NR_034015		NR_034015	781	0	LOC100131060
3_28848_lociStitched	chr9	100739982	100770104	3	26391	NM_006401	NM_018946	NM_006401	782	0	ANP32B
4_25676_lociStitched	chr7	55599972	55641739	4	16606	NM_030796		NM_030796	783	0	VOPP1
3_26885_lociStitched	chr8	75983616	76012224	3	27493			NM_031461	784	0	CRISPLD1
2_2738_lociStitched	chr1	205404859	205427065	2	22198	NR_029893	NM_001001552,NM_002596	NR_029893	785	0	MIR135B
5_15975_lociStitched	chr2	159823598	159869266	5	27607	NM_033394	NM_001145909	NM_033394	786	0	TANC1
2647	chr1	202064836	202090000	2647	25165		NM_004767,NM_138795	NM_004767	787	0	GPR37L1
2_21236_lociStitched	chr4	2909232	2935837	2	24092	NM_001146069,NM_001120,NM_014189	NM_001004056,NR_015453,NM_003703	NM_001120	788	0	MFSD10
3_27042_lociStitched	chr8	94913119	94953343	3	31682	NM_001161780,NM_018444,NM_001161781,NM_001161779,NM_001161778		NM_001161778	789	0	PDP1
2_21661_lociStitched	chr4	26784885	26826123	2	29230		NM_001169117	NM_001169117	790	0	STIM2
2_3662_lociStitched	chr10	17551817	17582156	2	27810			NM_001004470	791	0	ST8SIA6
3206	chr1	245014605	245035666	3206	21062	NM_031844	NM_198076,NR_026778,NM_004501	NM_031844	792	0	HNRNPU
1_22453_lociStitched	chr5	10242548	10262003	1	19456	NM_199133,NM_012073	NM_138809	NM_012073	793	0	CCT5
6_3513_lociStitched	chr10	11615010	11656367	6	34369	NM_014688	NM_001080491	NM_014688	794	0	USP6NL
4_16758_lociStitched	chr2	233717982	233767317	4	28065	NM_001114090,NM_019850,NM_206895,NM_001103148		NM_206895	795	0	C2orf82
4_4754_lociStitched	chr10	125535623	125570120	4	32878	NM_198148		NM_198148	796	0	CPXM2
2_16896_lociStitched	chr2	239401115	239427141	2	24249			NM_001040445	797	0	ASB1
3_12731_lociStitched	chr18	9705793	9746247	3	25640	NM_006868		NM_006868	798	0	RAB31
5_8250_lociStitched	chr12	123714884	123757572	5	26311	NM_004642,NM_001143905,NM_001194995	NM_022782	NM_001143905	799	0	C12orf65
7_26128_lociStitched	chr7	101734960	101777615	7	27391	NM_181552		NM_020979	800	0	SH2B2
7_11222_lociStitched	chr16	70715800	70752119	7	29226	NM_018052,NM_138383	NR_034083	NM_138383	801	0	MTSS1L
3_27334_lociStitched	chr8	109236364	109263249	3	18642	NM_001568		NM_001568	802	0	EIF3E
5_20545_lociStitched	chr3	128877637	128918502	5	23224	NM_001127196,NM_020701	NM_016128,NM_001127192,NM_198490	NM_001127196	803	0	CNBP
2_16563_lociStitched	chr2	220133579	220160809	2	26063	NR_003063,NR_029688,NM_006736	NR_026909,NM_001042410,NM_024506,NM_018089,NM_001039550,NM_005689,NM_001077198,NM_006000,NM_001008910	NM_006736	804	0	DNAJB2
4_8789_lociStitched	chr13	73789053	73825636	4	31259			NM_001730	805	0	KLF5
3_864_lociStitched	chr1	29061679	29092321	3	25465	NM_001172828,NM_001173128,NM_016258	NM_000911	NM_001172828	806	0	YTHDF2
4_11730_lociStitched	chr17	37026729	37065896	4	26594	NM_006148	NR_002576,NM_017748,NM_001080465,NM_000978	NM_006148	807	0	LASP1
2_15209_lociStitched	chr2	96086804	96112709	2	25865		NM_016044	NM_016044	808	0	FAHD2A
4_7888_lociStitched	chr12	106481447	106535521	4	27567	NM_014840		NM_014840	809	0	NUAK1
23856	chr6	31751241	31776767	23856	25527	NM_006295,NM_021177	NM_005527,NM_001039651,NM_001288,NM_005346,NM_001040437,NM_005345,NM_002441,NM_025258,NR_002742,NR_002745	NM_006295	810	0	VARS
1_2170_lociStitched	chr1	155092033	155113650	1	21618	NM_018973,NM_153741,NM_001122837,NM_004428	NM_004952,NM_025058,NM_173852,NM_001018016	NM_004428	811	0	EFNA1
4_16094_lociStitched	chr2	173091857	173128322	4	26149			NM_004405	812	0	DLX2
5_27413_lociStitched	chr8	117865489	117885877	5	10757	NM_006265	NR_033886,NR_037404	NR_033886	813	0	NCRNA00255
5_6730_lociStitched	chr12	858327	900406	5	28023	NM_014823	NM_001184985	NM_014823	814	0	WNK1
6_17131_lociStitched	chr20	10641219	10690012	6	31706	NM_000214		NM_000214	815	0	JAG1
2_7471_lociStitched	chr12	68036954	68073624	2	25179	NM_006482	NM_003583	NM_006482	816	0	DYRK2
3_28482_lociStitched	chr9	74523688	74565691	3	25429	NM_182505,NM_016014,NM_001025780		NM_182505	817	0	C9orf85
4_25413_lociStitched	chr7	31008246	31041925	4	27103	NM_000823	NM_001185061,NM_001185060,NM_001185062	NM_000823	818	0	GHRHR
1_12751_lociStitched	chr18	11938142	11959618	1	21477		NM_023075,NM_014214	NM_014214	819	0	IMPA2
3_16779_lociStitched	chr2	234743516	234777396	3	22221	NR_024322,NM_018410	NM_024080	NM_018410	820	0	HJURP
3_15656_lociStitched	chr2	121906471	121918885	3	12303			NM_014553	821	0	TFCP2L1
8_13205_lociStitched	chr19	9147987	9189188	8	32381			NM_001190791	822	0	ZNF317
6_647_lociStitched	chr1	23882062	23927622	6	27390	NM_002167	NM_004091,NR_027042	NM_002167	823	0	ID3
2_29105_lociStitched	chr9	123672915	123698872	2	25917	NM_001190947,NM_001190945,NM_005658	NM_001009936	NM_005658	824	0	TRAF1
2_9732_lociStitched	chr15	30913710	30935765	2	20998	NM_001039841		NM_001039841	825	0	ARHGAP11B
6_11382_lociStitched	chr17	2236394	2278431	6	21486	NM_014853,NM_001098509,NM_018128	NR_003072,NR_003073,NR_028335,NM_017575,NM_001170957,NM_021947	NM_001098509	826	0	SGSM2
3_26459_lociStitched	chr8	17634380	17662992	3	26397	NM_001001925	NM_001001924	NM_001001925	827	0	MTUS1
5_12690_lociStitched	chr18	8610992	8628637	5	11898	NM_001025300		NM_001025300	828	0	RAB12
7_3322_lociStitched	chr10	3663899	3681455	7	10578			NM_001160124	829	0	KLF6
5_16586_lociStitched	chr2	223140641	223186106	5	28843	NM_181459,NM_153038,NM_181457,NM_013942	NM_000438	NM_181459	830	0	PAX3
2_15212_lociStitched	chr2	96295522	96321416	2	25854			NM_016044	831	0	FAHD2A
10_18862_lociStitched	chr22	37418144	37450724	10	14368	NM_024681,NR_024038	NM_001013436,NM_153609,NM_003312	NM_024681	832	0	KCTD17
4_12039_lociStitched	chr17	48708993	48747602	4	27514	NM_003786,NM_001144070	NM_052855,NM_006107	NM_003786	833	0	ABCC3
6_19098_lociStitched	chr22	42220726	42259628	6	28265	NM_004599,NM_024821	NR_029507	NM_004599	834	0	SREBF2
6_6859_lociStitched	chr12	11840061	11886578	6	21507	NM_001987		NM_001987	835	0	ETV6
5_19842_lociStitched	chr3	48720256	48755258	5	31360	NM_001005909,NM_016453,NR_027438	NM_001407,NM_022911,NM_001040454	NM_016453	836	0	NCKIPSD
3_2766_lociStitched	chr1	207173760	207207123	3	29983	NM_023938	NM_001083924,NM_018566,NM_001018053	NM_023938	837	0	C1orf116
3_15338_lociStitched	chr2	101661160	101699718	3	18626	NM_001102426	NM_000993	NM_000993	838	0	RPL31
21500	chr4	15660984	15688249	21500	27266	NM_001145191	NM_004334,NM_001193534	NM_001145191	839	0	FAM200B
3_28741_lociStitched	chr9	97663643	97694353	3	27695	NM_001193331,NM_032823,NM_001193329		NR_031755	840	0	MIR2278
8_21331_lociStitched	chr4	6910030	6924320	8	12811	NM_020773,NM_001113361		NM_020773	841	0	TBC1D14
2_3475_lociStitched	chr10	7292728	7324695	2	29768	NM_001018039,NM_001029880		NM_001018039	842	0	SFMBT2
3_28563_lociStitched	chr9	84202854	84231637	3	26178	NM_005077		NM_005077	843	0	TLE1
2_16633_lociStitched	chr2	224946056	224973546	2	23049		NM_001136528,NM_001136530	NM_001136528	844	0	SERPINE2
2_2531_lociStitched	chr1	183572317	183605305	2	25507	NM_015149,NM_005717	NM_001127651,NM_203454,NM_000433	NM_005717	845	0	ARPC5
2_14806_lociStitched	chr2	62797293	62822979	2	21659			NM_198276	846	0	TMEM17
2_15135_lociStitched	chr2	86944414	86977122	2	29862	NM_022780,NM_001198954	NM_001768	NM_001198954	847	0	RNF103-VPS24
2_17592_lociStitched	chr20	47535648	47567362	2	22965	NM_006420		NM_006420	848	0	ARFGEF2
2_15119_lociStitched	chr2	86111125	86144966	2	33382	NM_003896	NM_001042437	NM_003896	849	0	ST3GAL5
4_6297_lociStitched	chr11	71131286	71168592	4	31196	NM_018161,NM_001360	NM_001163817	NM_001360	850	0	DHCR7
4_17790_lociStitched	chr20	55178559	55217654	4	25158	NM_003222		NM_003222	851	0	TFAP2C
4_5961_lociStitched	chr11	65042493	65078565	4	23357	NM_002689	NM_006268,NM_006779,NM_145719	NM_006779	852	0	CDC42EP2
5_27635_lociStitched	chr8	127832367	127857576	5	18345			NM_174911	853	0	FAM84B
7_26172_lociStitched	chr7	105406778	105452910	7	23011	NM_152749,NM_020725		NM_152749	854	0	ATXN7L1
3_18171_lociStitched	chr21	36618473	36648444	3	22443			NM_001754	855	0	RUNX1
1_19501_lociStitched	chr3	12687117	12708616	1	21500	NM_002880		NM_002880	856	0	RAF1
2_27569_lociStitched	chr8	125534884	125553696	2	7323	NM_005005,NM_032026	NM_001146160,NM_007218	NM_032026	857	0	TATDN1
4_35_lociStitched	chr1	1586059	1625738	4	27529	NM_033487,NM_001110781	NM_006983,NM_001170686,NM_024011,NM_001170689,NR_002946,NM_033486	NM_001110781	858	0	SLC35E2B
2_16293_lociStitched	chr2	198288962	198321415	2	21451	NM_025147,NM_001005526,NM_012433	NM_002157,NM_002156,NM_199440	NM_001005526	859	0	SF3B1
4_12032_lociStitched	chr17	48496614	48535072	4	24072	NM_025149	NM_018509,NM_001267,NM_001166131,NM_016504,NM_018346	NM_025149	860	0	ACSF2
3_16124_lociStitched	chr2	174876218	174906177	3	19373		NM_001172712	NM_001172712	861	0	SP3
8_26261_lociStitched	chr7	130569079	130601606	8	27023	NR_034120	NR_029503,NR_029517	NR_034120	862	0	LOC646329
6_22961_lociStitched	chr5	90419683	90463385	6	25902			NR_027435	863	0	LOC100129716
3_28738_lociStitched	chr9	97612306	97649072	3	25770	NM_001193331,NM_032823,NM_001193329	NR_031755	NR_031755	864	0	MIR2278
2_29325_lociStitched	chr9	131058352	131088645	2	28796	NM_015679,NM_016035	NM_005094,NM_001040011,NM_004486,NM_001135947	NM_015679	865	0	TRUB2
2_5558_lociStitched	chr11	34514742	34538200	2	22763	NM_001422,NM_198381		NM_198381	866	0	ELF5
3_5213_lociStitched	chr11	7593128	7624929	3	26363	NM_003621		NM_003621	867	0	PPFIBP2
3_13527_lociStitched	chr19	17888455	17918003	3	20681	NM_001161358,NM_015122,NM_014256	NM_005543,NM_001161357,NM_001161359,NM_000215	NM_014256	868	0	B3GNT3
1_29018_lociStitched	chr9	114924603	114940248	1	15646	NR_036085,NM_022486		NM_022486	869	0	SUSD1
3_29167_lociStitched	chr9	126079305	126108127	3	28404		NM_173689,NM_018387,NM_001171137	NM_173689	870	0	CRB2
3_7849_lociStitched	chr12	104665057	104693449	3	25614	NM_001093771,NM_003330	NM_001008394	NM_003330	871	0	TXNRD1
2_1874_lociStitched	chr1	116281984	116304027	2	21808	NM_001232		NM_001232	872	0	CASQ2
2_18281_lociStitched	chr21	43123742	43151095	2	27177	NR_024028,NR_027272	NM_020639,NR_024367	NR_024028	873	0	NCRNA00112
8220	chr12	122992310	123016101	8220	23792	NM_014708,NR_036436	NM_023012,NM_017612	NR_036436	874	0	RSRC2
4_17259_lociStitched	chr20	25001284	25040293	4	25257	NM_032501	NM_020531	NM_032501	875	0	ACSS1
2_12736_lociStitched	chr18	9913468	9938920	2	25406	NM_003574	NM_001098529	NM_003574	876	0	VAPA
1_22509_lociStitched	chr5	16453687	16470375	1	16689	NM_033414	NM_019000	NM_033414	877	0	ZNF622
5_27232_lociStitched	chr8	102505721	102531882	5	13205	NM_024915		NM_024915	878	0	GRHL2
4_16184_lociStitched	chr2	182754543	182791457	4	21316	NM_001130445		NM_001130445	879	0	SSFA2
2_18132_lociStitched	chr21	36039697	36071399	2	22859	NM_053277	NR_024351	NM_053277	880	0	CLIC6
8_12388_lociStitched	chr17	73660977	73703805	8	21729	NM_013260,NM_001003716,NM_004259,NM_001003715	NR_028439,NM_001162997,NM_001005619,NM_000213	NM_013260	881	0	SAP30BP
4_19934_lociStitched	chr3	51534251	51577716	4	20854	NM_015106	NM_001171904	NM_015106	882	0	RAD54L2
7220	chr12	52562407	52585925	7220	23519	NM_182507	NM_001081492,NR_027358,NM_005556	NM_182507	883	0	KRT80
5_28699_lociStitched	chr9	95713169	95740568	5	9817	NM_033086,NM_001083536		NM_033086	884	0	FGD3
2017	chr1	149823679	149837654	2017	13976	NM_001005464,NM_001034077	NM_016074,NM_001123375,NM_003528,NR_036461,NM_175065,NM_003517,NM_001040874	NR_036461	885	0	HIST2H2BC
2_12004_lociStitched	chr17	47463074	47494171	2	29626	NM_002634	NM_001145365	NM_002634	886	0	PHB
12543	chr17	79839694	79863233	12543	23540	NM_016476,NM_148896,NM_005782,NR_033683,NM_001002249	NM_032711,NR_015454,NM_001185078,NM_002359,NM_001185077,NM_006907,NM_016538,NM_001002244,NM_001145113,NM_001093767,NM_001007533	NM_001002249	887	0	ANAPC11
2_3527_lociStitched	chr10	11913947	11943721	2	21270	NM_153256		NM_153256	888	0	C10orf47
2_14418_lociStitched	chr2	36680639	36707440	2	23663	NM_016441		NM_016441	889	0	CRIM1
2015	chr1	149799291	149813124	2015	13834	NM_001034077,NM_001005464	NR_036461,NM_003528,NM_175065,NM_003517,NM_001040874,NM_001123375	NM_001034077	890	0	HIST2H4B
7_14876_lociStitched	chr2	64582970	64602047	7	12991			NM_014181	891	0	HSPC159
4_22894_lociStitched	chr5	78979522	79012884	4	19696	NM_001114393,NM_153610		NM_153610	892	0	CMYA5
6_1613_lociStitched	chr1	87597371	87636690	6	22193	NR_026985,NR_026989,NR_026988		NR_026985	893	0	LOC339524
5_27588_lociStitched	chr8	126227981	126243301	5	11188	NM_173685		NM_173685	894	0	NSMCE2
5_18167_lociStitched	chr21	36561201	36596522	5	29244			NM_001754	895	0	RUNX1
30161	chrX	153262347	153286929	30161	24583	NM_001025243,NR_031757	NM_005334,NR_036175,NM_003492,NR_036174,NM_001025242	NM_001025243	896	0	IRAK1
5_557_lociStitched	chr1	20187207	20232207	5	25126	NM_015207	NM_014589	NM_015207	897	0	OTUD3
5_21192_lociStitched	chr4	1977460	2012798	5	13440	NM_001042424,NM_005663,NM_133335,NR_030641,NM_133330	NM_001141936,NM_178557,NM_001168243,NR_003004	NR_030641	898	0	MIR943
2_23573_lociStitched	chr6	18240467	18267152	2	24636	NM_003472	NM_001134709	NM_003472	899	0	DEK
3_12942_lociStitched	chr18	47603806	47634317	3	21919	NM_001080467	NR_036204	NR_036204	900	0	MIR4320
2_12491_lociStitched	chr17	78140123	78172836	2	28230	NM_052819,NM_024110	NM_014740,NM_001166347,NM_000199	NM_024110	901	0	CARD14
5_25231_lociStitched	chr7	7242130	7275904	5	19138	NM_020156		NM_020156	902	0	C1GALT1
3_27840_lociStitched	chr8	135692331	135727515	3	26924	NM_001174157,NM_001167583	NM_001029939	NM_001167583	903	0	ZFAT
3_2853_lociStitched	chr1	217071809	217109906	3	23547	NM_206595,NM_001134285		NM_206595	904	0	ESRRG
3_2195_lociStitched	chr1	155928828	155955766	3	19670	NM_004723,NM_001162384	NM_001162383,NR_003005,NM_003145,NM_006912,NM_181885,NR_002974,NM_014949	NM_004723	905	0	ARHGEF2
6_27559_lociStitched	chr8	124681105	124705678	6	10253		NM_001081675	NM_001081675	906	0	KLHL38
28172	chr9	21963116	21981105	28172	17990	NM_058197,NM_058195,NR_024274,NM_000077	NM_004936,NR_003529	NM_058197	907	0	CDKN2A
2_2055_lociStitched	chr1	151159395	151184661	2	21516	NM_001135636,NM_005997	NM_024575,NM_212551,NM_013353,NM_024041,NM_001136543,NM_002810,NM_001178061	NM_001135636	908	0	PIP5K1A
3_2282_lociStitched	chr1	161272295	161301875	3	24429	NM_001035511,NM_000530	NM_001102566,NM_001013625	NM_001035511	909	0	SDHC
4_28557_lociStitched	chr9	83982936	84029363	4	28840			NM_005077	910	0	TLE1
4_13580_lociStitched	chr19	19697827	19740527	4	27942	NM_025245,NM_004720,NM_016573	NM_153221,NM_020410,NM_033204	NM_025245	911	0	PBX4
3_28941_lociStitched	chr9	110781832	110821638	3	27084			NM_002874	912	0	RAD23B
6_14886_lociStitched	chr2	64817655	64846971	6	10632	NM_017657,NR_034023	NM_014755	NR_034023	913	0	LOC339807
8_3352_lociStitched	chr10	4802980	4819477	8	12854		NM_001040177	NM_001040177	914	0	AKR1E2
3_27545_lociStitched	chr8	124385760	124433849	3	37860	NM_018024,NM_014109		NM_014109	915	0	ATAD2
27903	chr8	143744096	143767173	27903	23078	NM_005672,NM_001077527,NR_033343	NM_001160354,NM_015193,NM_016647	NR_033343	916	0	PSCA
6141	chr11	67791141	67813386	6141	22246	NM_006019,NM_000694,NM_006053,NM_002496,NM_001161473	NM_030930	NM_002496	917	0	NDUFS8
6_6091_lociStitched	chr11	66910072	66947897	6	11520	NM_012308		NM_012308	918	0	KDM2A
7_25801_lociStitched	chr7	73937168	73970808	7	17699	NM_005685		NM_005685	919	0	GTF2IRD1
7_9563_lociStitched	chr14	95701660	95736602	7	27606	NM_024734		NM_024734	920	0	CLMN
3_25140_lociStitched	chr6	159991409	160021316	3	22599			NM_000636	921	0	SOD2
5_28228_lociStitched	chr9	33100993	33140620	5	29748	NM_001497	NM_018225	NM_018225	922	0	SMU1
4_15618_lociStitched	chr2	120975254	121014427	4	19830	NM_002881,NR_000034		NR_000034	923	0	TMEM185B
6_26857_lociStitched	chr8	73995919	74030661	6	18632	NM_153225		NM_153225	924	0	C8orf84
5_13543_lociStitched	chr19	18392596	18436645	5	28355	NR_036155,NM_012321	NM_017712,NM_001145304	NM_012321	925	0	LSM4
1_25787_lociStitched	chr7	73496269	73523206	1	26938	NM_002314		NM_002314	926	0	LIMK1
3_19284_lociStitched	chr22	47048875	47086617	3	25294	NM_015124,NM_022766		NM_015124	927	0	GRAMD4
2_24796_lociStitched	chr6	134937991	134970033	2	25864			NM_001143676	928	0	SGK1
4_23882_lociStitched	chr6	32932241	32961434	4	19464	NM_005104,NM_001113182,NM_001199455,NM_001199456	NM_006120,NM_002119,NM_002118	NM_001199456	929	0	BRD2
4_20908_lociStitched	chr3	171754371	171788351	4	27244	NM_001135095,NM_022763		NM_001135095	930	0	FNDC3B
3_5969_lociStitched	chr11	65134478	65163147	3	24008	NM_031904,NM_001077241	NM_006268,NR_030343,NM_145719,NR_028272	NM_001077241	931	0	SLC25A45
2_8605_lociStitched	chr13	39260693	39285181	2	24316	NM_207361		NM_207361	932	0	FREM2
5_14005_lociStitched	chr2	9369093	9417904	5	21078	NM_001135191		NM_001135191	933	0	ASAP2
4_22398_lociStitched	chr5	1312263	1349302	4	35044	NM_030782	NM_001193376	NM_030782	934	0	CLPTM1L
6_6901_lociStitched	chr12	13023733	13052729	6	26551	NR_003932,NM_003979	NR_030345	NM_003979	935	0	GPRC5A
3_10390_lociStitched	chr15	91402222	91429704	3	25904	NM_001143784,NM_002569,NM_002005,NM_001143785	NM_001039675,NM_001143783,NM_018671,NM_006122,NM_198527	NM_002569	936	0	FURIN
4_575_lociStitched	chr1	20800554	20836246	4	24989	NM_018584,NM_024544	NM_207334,NR_033887	NM_018584	937	0	CAMK2N1
5_2256_lociStitched	chr1	159886010	159915875	5	24540	NM_003564,NM_001135050	NM_001146172,NM_012337	NM_003564	938	0	TAGLN2
3_8116_lociStitched	chr12	120612993	120641081	3	22585	NM_001002,NM_006836	NM_025157	NM_006836	939	0	GCN1L1
4_18182_lociStitched	chr21	37169910	37220321	4	28507			NR_030414	940	0	MIR802
2_18488_lociStitched	chr22	22289142	22316950	2	22544	NM_014634,NM_003935		NM_014634	941	0	PPM1F
3_26734_lociStitched	chr8	59540901	59575164	3	20627	NM_003580,NM_001144772		NM_001144772	942	0	NSMAF
5_16691_lociStitched	chr2	231637075	231695211	5	30235	NM_016289,NM_001130849	NM_001012514	NM_001012514	943	0	ITM2C
5_9345_lociStitched	chr14	65453395	65486449	5	25471	NM_002028	NM_198686	NM_002028	944	0	FNTB
6_11883_lociStitched	chr17	41722664	41751201	6	20256	NM_004527,NM_001040002		NM_004527	945	0	MEOX1
7_26399_lociStitched	chr7	157068331	157107191	7	18963			NM_014671	946	0	UBE3C
1_18950_lociStitched	chr22	38558029	38582221	1	24193	NM_001004426	NM_001161572,NM_001161573	NM_001004426	947	0	PLA2G6
5_1003_lociStitched	chr1	36689917	36734756	5	18332	NM_005119	NM_001162530,NM_024676	NM_005119	948	0	THRAP3
6_22439_lociStitched	chr5	6703374	6734655	6	11291	NM_001171805	NM_001171806	NM_001171805	949	0	PAPD7
6_8433_lociStitched	chr13	24608360	24641974	6	23549			NM_001166271	950	0	SPATA13
2_28134_lociStitched	chr9	19083607	19108859	2	19768	NM_017645	NR_003009,NM_001122,NM_006570	NM_017645	951	0	HAUS6
2_3194_lociStitched	chr1	244459178	244490859	2	19772		NM_001012970	NM_001012970	952	0	C1orf100
2_24388_lociStitched	chr6	81233052	81264420	2	22082			NM_000056	953	0	BCKDHB
2_26717_lociStitched	chr8	56878795	56905651	2	25243	NM_001111097		NR_002437	954	0	SNORD54
3_24982_lociStitched	chr6	151175905	151206685	3	23893	NM_015440		NM_015440	955	0	MTHFD1L
19133	chr22	42965793	42984078	19133	18286	NM_014509,NM_032311,NR_002184	NR_029422,NM_015703	NR_002184	956	0	RRP7B
2_25406_lociStitched	chr7	30833105	30863079	2	26654	NR_037598,NM_032222	NM_001199219	NM_032222	957	0	FAM188B
24027	chr6	36872440	36894282	24027	21843	NM_152734	NM_153370,NM_016059,NM_001199159	NM_152734	958	0	C6orf89
3_2364_lociStitched	chr1	169068876	169095463	3	24449	NM_001677		NM_001677	959	0	ATP1B1
5_8678_lociStitched	chr13	44804286	44848351	5	24877			NM_001010897	960	0	SERP2
2_27018_lociStitched	chr8	90896424	90919027	2	22536	NM_001126111,NM_004337		NM_004337	961	0	OSGIN2
2_5415_lociStitched	chr11	18329121	18354074	2	22110	NM_007216,NM_001142307	NM_000331	NM_007216	962	0	HPS5
2_25596_lociStitched	chr7	46005924	46026839	2	20699		NM_000598	NM_000598	963	0	IGFBP3
4_4913_lociStitched	chr10	128178770	128218557	4	29582	NM_001004298		NM_001004298	964	0	C10orf90
4_4088_lociStitched	chr10	65250434	65285237	4	22940	NM_001001330	NR_027182,NM_032776	NM_001001330	965	0	REEP3
2_7823_lociStitched	chr12	102085570	102109322	2	20214	NM_020244	NM_001177948	NM_020244	966	0	CHPT1
6_8502_lociStitched	chr13	30944097	31008420	6	32657	NR_024464	NM_002128	NR_024464	967	0	LOC100188949
4_22645_lociStitched	chr5	35199438	35251196	4	24965	NM_000949		NM_000949	968	0	PRLR
7_14900_lociStitched	chr2	65084738	65107753	7	9166			NR_036586	969	0	LOC400958
5_10324_lociStitched	chr15	90290726	90329541	5	30887	NM_001039958,NM_018670,NM_001150		NM_001039958	970	0	MESP2
5_888_lociStitched	chr1	31357933	31402994	5	25527	NM_014654	NR_004054,NR_003066	NM_014654	971	0	SDC3
1_5364_lociStitched	chr11	15983061	16000475	1	17415	NM_001145811,NM_033326,NM_001145819		NM_001145819	972	0	SOX6
4_6890_lociStitched	chr12	12939477	12971460	4	19965	NM_001130415,NM_016355,NM_030817		NM_016355	973	0	DDX47
1_22628_lociStitched	chr5	32579392	32602112	1	22721	NM_006713		NM_006713	974	0	SUB1
4_3972_lociStitched	chr10	43695129	43726936	4	26727			NM_018590	975	0	CSGALNACT2
1_27472_lociStitched	chr8	121447437	121463749	1	16313	NM_014078,NM_022045		NM_014078	976	0	MRPL13
4_16617_lociStitched	chr2	224658401	224705216	4	24631	NM_001039569		NM_001039569	977	0	AP1S3
5_11108_lociStitched	chr16	57648817	57682153	5	22423	NM_001145771,NM_005682,NM_001145774	NM_170776,NM_001145770	NM_001145771	978	0	GPR56
2_29912_lociStitched	chrX	62950637	62977624	2	25469	NM_015185	NM_001173480,NR_031567	NM_015185	979	0	ARHGEF9
3_1176_lociStitched	chr1	43467297	43504433	3	20989		NR_033967,NM_006516	NM_006516	980	0	SLC2A1
4_13835_lociStitched	chr19	47590414	47616346	4	24340	NM_015168		NM_015168	981	0	ZC3H4
2_7878_lociStitched	chr12	105119732	105149456	2	26049	NM_001173982		NR_037487	982	0	MIR3922
2_5215_lociStitched	chr11	7674099	7701677	2	20218	NM_016229,NM_003621		NM_016229	983	0	CYB5R2
4_6145_lociStitched	chr11	67864501	67911594	4	25403	NM_212469	NM_001277	NM_212469	984	0	CHKA
19130	chr22	42904062	42919099	19130	15038	NM_015703,NR_027786	NM_014509	NM_015703	985	0	RRP7A
5_5974_lociStitched	chr11	65179497	65212868	5	20900	NM_031904,NR_030343,NR_028272	NM_001077241	NR_028272	986	0	NEAT1
4_19063_lociStitched	chr22	41393441	41427725	4	24717		NM_014248	NM_014248	987	0	RBX1
3_1473_lociStitched	chr1	62888837	62915958	3	22825	NM_001017415,NM_003368		NM_003368	988	0	USP1
3_28862_lociStitched	chr9	101538424	101573677	3	26195	NM_024642,NM_173551		NM_173551	989	0	ANKS6
5_18470_lociStitched	chr22	20851017	20889476	5	22337	NM_015889	NM_001003891	NM_015889	990	0	MED15
4_19766_lociStitched	chr3	45160387	45189783	4	28674	NM_022842,NM_178181		NM_022842	991	0	CDCP1
5_9672_lociStitched	chr14	105781276	105818584	5	28897		NM_001519,NM_001195082	NM_001519	992	0	BRF1
4_4578_lociStitched	chr10	116264247	116307170	4	29088	NM_006720,NM_001003408,NM_002313		NM_006720	993	0	ABLIM1
6_508_lociStitched	chr1	17735463	17771534	6	26482	NM_001136204,NM_018715		NM_001136204	994	0	RCC2
2_12666_lociStitched	chr18	6478848	6513785	2	23260			NM_173464	995	0	L3MBTL4
5_10011_lociStitched	chr15	59626834	59666397	5	18467	NM_004998		NM_004998	996	0	MYO1E
2_8097_lociStitched	chr12	118789685	118815902	2	23755	NM_016281,NM_022491		NM_016281	997	0	TAOK3
4_17017_lociStitched	chr20	2081049	2118056	4	23641	NM_080836		NM_080836	998	0	STK35
3_465_lociStitched	chr1	17214210	17246314	3	19653		NM_014675	NM_014675	999	0	CROCC
2_998_lociStitched	chr1	36611947	36633972	2	21733	NM_018067,NM_014408	NM_005202	NM_018067	1000	0	MAP7D1
25691	chr7	56115441	56135711	25691	20271	NR_002957,NM_004577,NM_001762,NM_015411	NM_001009186,NM_006213,NM_001145712,NM_016139,NM_001042469	NR_002957	1001	0	SNORA15
6_25466_lociStitched	chr7	36424159	36454843	6	23039	NM_001100425,NM_018685	NM_015314	NM_001100425	1002	0	KIAA0895
25763	chr7	73149298	73165430	25763	16133	NR_026690,NR_026912,NR_026910,NM_001145364	NM_001165903,NM_001306,NR_036247	NR_026912	1003	0	ABHD11
5_8363_lociStitched	chr13	20328914	20368903	5	23775	NR_003272,NM_001042414		NR_003272	1004	0	PSPC1
4_16123_lociStitched	chr2	174822751	174859252	4	25367	NM_001172712		NM_001172712	1005	0	SP3
4_16519_lociStitched	chr2	218513433	218553546	4	22345	NR_026597		NR_026597	1006	0	DIRC3
1_22317_lociStitched	chr4	186219328	186235784	1	16457	NM_031953		NM_018409	1007	0	LRP2BP
3_15443_lociStitched	chr2	109184461	109213413	3	22958	NM_004987,NM_001193483,NM_001193488	NM_001193482,NM_001193484	NM_004987	1008	0	LIMS1
6037	chr11	66477446	66498016	6037	20571	NM_006946	NM_024650,NM_031492	NM_006946	1009	0	SPTBN2
9_21608_lociStitched	chr4	24655943	24678212	9	17202			NM_001358	1010	0	DHX15
3_25425_lociStitched	chr7	32138531	32161951	3	22782	NM_001191058	NM_001191059,NM_005020,NM_001191056	NM_005020	1011	0	PDE1C
4_18623_lociStitched	chr22	30160481	30197257	4	21949	NM_019103,NM_032204,NM_013387	NM_001003684,NM_001003692	NM_013387	1012	0	UQCR10
9_28445_lociStitched	chr9	72012430	72045434	9	21303	NM_001163		NM_001127608	1013	0	FAM189A2
2_26825_lociStitched	chr8	67623122	67649169	2	17434	NM_001033578	NM_025054,NR_002734,NM_019607,NM_013257	NM_001033578	1014	0	SGK3
1_15341_lociStitched	chr2	101722853	101745021	1	22169	NM_001102426		NM_001102426	1015	0	TBC1D8
2_26999_lociStitched	chr8	89236577	89262735	2	25842	NM_005941		NM_005941	1016	0	MMP16
3_28257_lociStitched	chr9	34173389	34206311	3	23464	NM_001171202	NM_001171201,NM_015397	NM_001171202	1017	0	UBAP1
3_24792_lociStitched	chr6	134807890	134842778	3	22922			NM_001143676	1018	0	SGK1
3_7736_lociStitched	chr12	93767622	93796608	3	22140	NM_199040,NR_002212	NM_019094,NM_003348	NR_002212	1019	0	NUDT4P1
4_17813_lociStitched	chr20	55545281	55581725	4	23745			NM_001719	1020	0	BMP7
4_5563_lociStitched	chr11	34563843	34608055	4	21444		NM_198381,NM_001422,NM_012153	NM_001422	1021	0	ELF5
25928	chr7	76090035	76097875	25928	7841	NM_001102594	NM_030570,NR_003262,NM_001102596,NM_001110354	NM_001102594	1022	0	DTX2
4_20017_lociStitched	chr3	57029630	57055264	4	24212	NM_001128615	NM_181727	NM_181727	1023	0	SPATA12
9_3363_lociStitched	chr10	4982560	5000804	9	14138		NM_001353,NM_001135241,NR_026743	NM_001353	1024	0	AKR1C1
1_27626_lociStitched	chr8	127504808	127523708	1	18901		NM_174911	NM_174911	1025	0	FAM84B
4_28010_lociStitched	chr9	2155843	2184014	4	21595	NM_003070		NM_003070	1026	0	SMARCA2
2_25601_lociStitched	chr7	46228402	46263309	2	23515			NM_000598	1027	0	IGFBP3
5_17939_lociStitched	chr20	61541223	61573757	5	25571	NM_080796,NM_001193369,NM_017896,NM_001193370,NM_033081,NM_080797,NM_022105		NM_080796	1028	0	DIDO1
3_14316_lociStitched	chr2	27650581	27673759	3	20657	NM_001168364,NM_015662,NM_013392,NM_173853	NM_001486,NM_144631,NR_002201,NM_022823,NM_177983	NM_001168364	1029	0	KRTCAP3
4_21232_lociStitched	chr4	2842657	2878391	4	30901	NM_001145855,NM_001122681,NM_003023,NM_014189,NM_001145856	NM_001119	NM_014189	1030	0	ADD1
4_8955_lociStitched	chr13	99539580	99580919	4	19384	NM_015296,NM_001130050,NM_001130049,NM_001130048		NM_001130050	1031	0	DOCK9
2_29524_lociStitched	chr9	136976487	137006493	2	26053	NM_017588,NM_052821	NM_007371	NM_017588	1032	0	WDR5
4_1196_lociStitched	chr1	43995123	44021393	4	24545	NM_002840		NM_002840	1033	0	PTPRF
4_25420_lociStitched	chr7	32070076	32112832	4	28851	NM_001191056,NM_001191057,NM_005020,NM_001191059,NM_001191058		NM_001191056	1034	0	PDE1C
4_20812_lociStitched	chr3	155420019	155465048	4	25333	NM_014996		NM_014996	1035	0	PLCH1
24019	chr6	36777499	36801988	24019	24490	NM_020939	NM_016059	NM_020939	1036	0	CPNE5
7_18737_lociStitched	chr22	32978723	33002017	7	6588	NM_133633,NM_001135774		NM_001033024	1037	0	FBXO7
3_17379_lociStitched	chr20	34304529	34332586	3	17930	NM_004902	NM_016436,NM_080748,NM_001198989	NM_004902	1038	0	RBM39
22642	chr5	34911313	34929110	22642	17798	NR_026591,NM_002853,NM_018321	NM_001012339	NM_018321	1039	0	BRIX1
6_26123_lociStitched	chr7	101622178	101655831	6	23592	NM_181552		NM_181552	1040	0	CUX1
3_18039_lociStitched	chr21	30560474	30594294	3	22109	NR_027072		NR_027072	1041	0	NCRNA00189
6_11780_lociStitched	chr17	39669113	39710813	6	16207	NM_002275,NM_002276	NM_003771,NM_002278,NM_000526	NM_002276	1042	0	KRT19
4_10066_lociStitched	chr15	66161439	66203549	4	20856	NM_004663,NM_032445		NM_004663	1043	0	RAB11A
6_23552_lociStitched	chr6	16668656	16714975	6	20679	NM_000332		NM_000332	1044	0	ATXN1
5_6441_lociStitched	chr11	94500400	94530303	5	18153	NM_130847		NM_130847	1045	0	AMOTL1
6_13047_lociStitched	chr18	68021730	68054804	6	20103			NM_004232	1046	0	SOCS6
3_12494_lociStitched	chr17	78224675	78262569	3	26134	NM_020914,NM_020954,NM_001166347	NM_000199	NM_020914	1047	0	RNF213
2_15591_lociStitched	chr2	118876702	118904856	2	20231		NM_016133	NM_016133	1048	0	INSIG2
3_16549_lociStitched	chr2	219741595	219775833	3	21951	NM_025216	NM_017431,NM_006522,NM_003936	NM_025216	1049	0	WNT10A
4_9226_lociStitched	chr14	50414153	50445654	4	24036		NM_001012706	NM_001012706	1050	0	C14orf182
3_11664_lociStitched	chr17	30809570	30848849	3	27272	NM_015194,NM_003885	NM_002815	NM_003885	1051	0	CDK5R1
4_17227_lociStitched	chr20	19737061	19769372	4	25649			NM_018993	1052	0	RIN2
1_7745_lociStitched	chr12	94161982	94184448	1	22467	NM_003805		NM_003805	1053	0	CRADD
1_12297_lociStitched	chr17	69962811	69987109	1	24299			NM_000346	1054	0	SOX9
4_27595_lociStitched	chr8	126269877	126289706	4	10604	NM_173685		NM_025195	1055	0	TRIB1
25925	chr7	76062700	76076888	25925	14189	NM_001110354,NM_007155	NM_001102596,NM_080744,NM_001102594,NR_003262	NM_001110354	1056	0	ZP3
3_22465_lociStitched	chr5	10693233	10730982	3	30122	NM_004394		NM_004394	1057	0	DAP
5_13770_lociStitched	chr19	44239080	44269662	5	24593		NM_002250,NM_019612,NM_001031749	NM_002250	1058	0	KCNN4
5_9488_lociStitched	chr14	77495396	77531422	5	18763		NM_033426	NM_033426	1059	0	KIAA1737
7_19992_lociStitched	chr3	53185655	53221101	7	24891	NM_006254	NM_052859	NM_006254	1060	0	PRKCD
3_4910_lociStitched	chr10	128093350	128130807	3	29160	NM_001004298	NM_003474	NM_003474	1061	0	ADAM12
5_18593_lociStitched	chr22	28243909	28280534	5	24845	NM_012399	NR_036169,NR_036170,NM_002430,NR_026962	NM_012399	1062	0	PITPNB
7_3430_lociStitched	chr10	5752530	5770116	7	10949	NM_017782	NM_024701	NM_017782	1063	0	C10orf18
6_1928_lociStitched	chr1	120164642	120219722	6	21960	NM_001080470	NR_036540,NM_006623	NM_001080470	1064	0	ZNF697
4_25901_lociStitched	chr7	75503764	75546430	4	29961	NM_001040457,NM_000941	NM_001040456,NR_002955	NM_001040457	1065	0	RHBDD2
6_10726_lociStitched	chr15	101727056	101763477	6	15866	NM_014918		NM_014918	1066	0	CHSY1
4_26507_lociStitched	chr8	22497714	22529462	4	23340	NR_027715,NM_018688	NR_033902,NM_021174	NM_018688	1067	0	BIN3
6_25484_lociStitched	chr7	37381346	37415930	6	26712	NM_014800		NM_014800	1068	0	ELMO1
3_24785_lociStitched	chr6	134586772	134620899	3	24355	NM_001143676		NM_001143676	1069	0	SGK1
1_10395_lociStitched	chr15	91525305	91544522	1	19218	NM_018668,NM_003981	NM_018671,NM_001017919,NM_198527	NM_003981	1070	0	PRC1
5_21684_lociStitched	chr4	37454599	37491004	5	23456	NM_001104629		NM_001104629	1071	0	C4orf19
2_27065_lociStitched	chr8	95939073	95964751	2	23803	NM_001135733	NM_057749	NM_001135733	1072	0	TP53INP1
3_19771_lociStitched	chr3	45204224	45243943	3	23696		NM_022842,NM_015444	NM_022842	1073	0	CDCP1
3_2822_lociStitched	chr1	212631085	212659868	3	26989		NM_013349,NM_001198862,NM_018252	NM_013349	1074	0	NENF
18893	chr22	38054953	38077329	18893	22377	NM_020315,NM_002305	NM_001039141,NM_018957,NM_001172688,NM_024313	NM_002305	1075	0	LGALS1
3_7896_lociStitched	chr12	106671261	106699881	3	18861	NM_152772	NM_006825	NM_152772	1076	0	TCP11L2
3_2734_lociStitched	chr1	205305289	205328334	3	22369	NM_018203	NM_030952	NM_018203	1077	0	KLHDC8A
6_15713_lociStitched	chr2	128143356	128181143	6	28609	NM_000312	NM_006609	NM_000312	1078	0	PROC
2_20828_lociStitched	chr3	156869946	156895968	2	20347	NM_020307	NR_034007	NM_020307	1079	0	CCNL1
7221	chr12	52586234	52607301	7221	21068	NR_027358	NM_001081492,NM_005556	NR_027358	1080	0	LOC283404
1_19437_lociStitched	chr3	10229903	10251856	1	21954	NM_001570	NM_014760,NM_000551	NM_001570	1081	0	IRAK2
3830	chr10	29913610	29935900	3830	22291	NM_021738,NM_003174	NR_030634	NM_021738	1082	0	SVIL
5_22561_lociStitched	chr5	17020933	17064006	5	19729			NM_012334	1083	0	MYO10
3_16043_lociStitched	chr2	165662582	165699232	3	18444	NM_014900		NM_014900	1084	0	COBLL1
5_28630_lociStitched	chr9	90161311	90198798	5	19792	NM_004938		NM_004938	1085	0	DAPK1
24035	chr6	37012358	37030632	24035	18275		NM_173558	NM_173558	1086	0	FGD2
4_17754_lociStitched	chr20	52384669	52424287	4	23904			NR_002189	1087	0	SUMO1P1
2_8267_lociStitched	chr12	124457580	124489257	2	22770		NM_025140	NM_025140	1088	0	CCDC92
1_20372_lociStitched	chr3	112928856	112946789	1	17934	NM_033254		NM_033254	1089	0	BOC
4_9092_lociStitched	chr13	113829719	113870116	4	21078	NM_001127203,NM_001008895,NM_003589	NM_001127202	NM_001127203	1090	0	PCID2
2_2477_lociStitched	chr1	181081767	181112128	2	22763		NM_016545	NM_016545	1091	0	IER5
3_24010_lociStitched	chr6	36631282	36655540	3	23364	NR_037152,NR_037151,NM_000389,NR_037150,NM_078467	NR_037491	NR_037152	1092	0	CDKN1A
2_9046_lociStitched	chr13	110651441	110676251	2	24707			NM_017817	1093	0	RAB20
4_11899_lociStitched	chr17	43123399	43149745	4	24188	NM_024819,NM_001128631,NM_021079		NM_024819	1094	0	DCAKD
1_26653_lociStitched	chr8	48421978	48442359	1	20382	NM_001080394		NM_005195	1095	0	CEBPD
3_12602_lociStitched	chr18	471449	501840	3	23107	NM_130386		NM_130386	1096	0	COLEC12
2_19271_lociStitched	chr22	46842395	46870028	2	24294	NM_014246		NM_014246	1097	0	CELSR1
1_14973_lociStitched	chr2	70734870	70760177	1	25308	NM_003236	NM_001099691	NM_003236	1098	0	TGFA
5_22613_lociStitched	chr5	32350922	32392740	5	23035	NM_016107	NM_001040446	NM_001040446	1099	0	MTMR12
4_18744_lociStitched	chr22	33038220	33069649	4	26697	NM_133633,NM_001135774		NM_000362	1100	0	TIMP3
1_14684_lociStitched	chr2	54262175	54279293	1	17119			NM_138448	1101	0	ACYP2
3_15306_lociStitched	chr2	100083681	100106758	3	21694	NM_016316	NM_001037872	NM_016316	1102	0	REV1
3_26866_lociStitched	chr8	74224521	74272653	3	33844	NM_172037	NM_000971	NM_172037	1103	0	RDH10
6_21478_lociStitched	chr4	14836329	14862924	6	8475			NM_001177381	1104	0	CPEB2
13241	chr19	10721480	10743174	13241	21695	NM_001145056,NM_020428	NR_024333,NM_079421,NM_005498,NM_023008,NM_001800	NM_020428	1105	0	SLC44A2
3_10234_lociStitched	chr15	85324910	85365990	3	23784	NM_014630,NM_020778		NM_020778	1106	0	ALPK3
6_15087_lociStitched	chr2	85474990	85488269	6	12055	NM_031283		NM_006464	1107	0	TGOLN2
3_5612_lociStitched	chr11	35353993	35389029	3	22724	NM_004171,NM_001195728		NM_004171	1108	0	SLC1A2
2_14730_lociStitched	chr2	55447996	55464082	2	13799	NM_002954,NM_002453,NM_001005369,NM_001135592,NM_001177413,NM_001135598,NM_152385	NR_027258	NM_001135592	1109	0	RPS27A
1_16362_lociStitched	chr2	203127427	203148336	1	20910	NM_015934,NR_003058	NM_001005781,NR_003031,NR_003694	NR_003058	1110	0	SNORD70
2_18292_lociStitched	chr21	43804993	43837697	2	22886	NM_018961,NM_032405,NR_027348,NM_024022	NM_005423,NM_003225,NM_001001895	NM_018961	1111	0	UBASH3A
3_28532_lociStitched	chr9	79171983	79210059	3	22430			NM_001097636	1112	0	GCNT1
3_4925_lociStitched	chr10	128589570	128616326	3	23540	NM_001380		NM_001380	1113	0	DOCK1
2_7503_lociStitched	chr12	70357162	70386767	2	20563			NM_175623	1114	0	RAB3IP
3_497_lociStitched	chr1	17509667	17539939	3	23856	NM_013358	NM_016233	NM_013358	1115	0	PADI1
4_20498_lociStitched	chr3	127388900	127432169	4	21758	NM_007283,NM_015720,NM_172027,NM_001003794		NM_172027	1116	0	ABTB1
23894	chr6	33359219	33377997	23894	18779	NM_002263	NM_001014433,NM_006772,NM_152735,NR_001444	NM_002263	1117	0	KIFC1
2_28343_lociStitched	chr9	37572616	37598328	2	19952	NM_012166,NM_001134485	NM_001001790	NM_001134485	1118	0	TOMM5
3_1412_lociStitched	chr1	59034978	59058650	3	22602	NM_002353	NM_145243	NM_002353	1119	0	TACSTD2
3_9648_lociStitched	chr14	105252416	105286555	3	22850	NM_005163,NM_001137601,NM_001014431	NR_024396,NM_001112726,NM_006427	NM_001137601	1120	0	ZBTB42
1_27017_lociStitched	chr8	90856974	90875437	1	18464		NM_001126111,NM_004337	NM_004337	1121	0	OSGIN2
5148	chr11	3799183	3821629	5148	22447	NM_001145438,NR_027014,NM_139131,NR_027017,NR_027015,NM_016320	NM_014489,NR_027018,NM_005387,NM_001665	NR_027014	1122	0	PGAP2
3_29069_lociStitched	chr9	117347103	117381467	3	22573	NM_153045,NM_004888		NM_153045	1123	0	C9orf91
9_21221_lociStitched	chr4	2795749	2817776	9	6336	NM_001145855,NM_001122681	NM_024309,NM_001161527,NM_001145856,NM_003023,NM_001119	NM_001145855	1124	0	SH3BP2
1_14649_lociStitched	chr2	48331337	48348197	1	16861			NM_002158	1125	0	FOXN2
4_857_lociStitched	chr1	28827414	28854204	4	23521	NM_001048199,NM_001269,NR_002909	NM_001048194,NM_017846	NM_001269	1126	0	RCC1
2788	chr1	209986795	210008785	2788	21991	NM_014388	NM_152485,NM_006147	NM_014388	1127	0	C1orf107
4_7664_lociStitched	chr12	89603280	89640777	4	23387			NM_001946	1128	0	DUSP6
5091	chr11	2909526	2927607	5091	18082	NM_183233,NM_002555,NM_007105	NM_000076,NM_003311,NR_024627	NM_183233	1129	0	SLC22A18
3_27910_lociStitched	chr8	144347624	144377040	3	21727	NM_138465,NM_030895	NM_173832,NM_052963	NM_030895	1130	0	ZNF696
1_27089_lociStitched	chr8	99049516	99060399	1	10884	NM_000989,NR_002581	NM_001170806	NR_002581	1131	0	SNORA72
2_19378_lociStitched	chr3	8697422	8724286	2	19232		NM_015931	NM_015931	1132	0	C3orf32
8_27785_lociStitched	chr8	134221799	134256902	8	11765	NM_006096,NM_003882,NM_080838		NM_003882	1133	0	WISP1
3_3619_lociStitched	chr10	15051965	15091391	3	32893	NM_018324	NM_001039702,NM_001097590,NM_153244,NM_001039844	NM_018324	1134	0	OLAH
3_19220_lociStitched	chr22	45549754	45576645	3	23855	NM_153645,NM_007172	NR_031651,NM_015264	NM_153645	1135	0	NUP50
1_27666_lociStitched	chr8	128375211	128392372	1	17162		NM_001159542	NM_001159542	1136	0	POU5F1B
19080	chr22	41821409	41844427	19080	23019	NM_016272	NM_001098,NM_032758,NM_003216	NM_016272	1137	0	TOB2
781	chr1	27172705	27189017	781	16313	NM_032283	NM_006142,NM_018066,NM_022078	NM_006142	1138	0	SFN
4_24015_lociStitched	chr6	36681542	36727199	4	32428	NM_020939	NR_037152,NM_078467,NR_037150,NR_037151,NM_000389	NR_037151	1139	0	CDKN1A
2_5186_lociStitched	chr11	4036877	4070049	2	23892	NM_003156	NM_001033	NM_001033	1140	0	RRM1
5_27437_lociStitched	chr8	119108443	119123909	5	8763	NM_000127		NM_000127	1141	0	EXT1
3_2948_lociStitched	chr1	224618489	224647214	3	20974	NM_025160	NM_001115113	NM_025160	1142	0	WDR26
3821	chr10	29785847	29808905	3821	23059	NM_021738,NM_003174	NR_030335	NR_030335	1143	0	MIR604
3_28731_lociStitched	chr9	97477045	97511844	3	23520	NM_001193331,NM_032823	NM_001193329	NM_001193331	1144	0	C9orf3
1_21411_lociStitched	chr4	8531160	8553036	1	21877		NM_001014447	NM_001014447	1145	0	CPZ
3_9656_lociStitched	chr14	105421557	105454678	3	22787	NM_138420,NM_174891	NM_138790,NM_017955	NM_138420	1146	0	AHNAK2
23945	chr6	35107907	35122894	23945	14988	NM_001093728		NM_001093728	1147	0	TCP11
2_29021_lociStitched	chr9	115077757	115098036	2	19062	NR_036085,NM_005156	NM_001195822,NM_001163788	NM_005156	1148	0	ROD1
7_10924_lociStitched	chr16	19753722	19790337	7	20903	NM_153208	NM_001012991	NM_001012991	1149	0	C16orf88
4_8153_lociStitched	chr12	121252071	121289088	4	13796	NM_139015		NM_139015	1150	0	SPPL3
6_9446_lociStitched	chr14	74207953	74235134	6	22621	NM_001043318,NM_194278	NM_006029	NM_194278	1151	0	C14orf43
4_3298_lociStitched	chr10	3354939	3393803	4	27644			NM_014889	1152	0	PITRM1
5_724_lociStitched	chr1	25331680	25364448	5	22863		NM_001031680	NM_001031680	1153	0	RUNX3
2_4733_lociStitched	chr10	123808855	123831395	2	22121	NM_206862		NM_206862	1154	0	TACC2
6_5519_lociStitched	chr11	34064945	34099204	6	21910	NM_005898,NM_203364	NM_001144030	NM_005898	1155	0	CAPRIN1
5_27239_lociStitched	chr8	102645535	102657427	5	10640	NM_024915		NM_024915	1156	0	GRHL2
4_1210_lociStitched	chr1	44284920	44326969	4	22503	NM_174964		NM_001136215	1157	0	ARTN
1_27109_lociStitched	chr8	101156449	101172657	1	16209	NM_172218,NM_003114,NM_005034,NM_001029860	NM_015668	NM_005034	1158	0	POLR2K
2_18216_lociStitched	chr21	38565125	38593919	2	20159	NM_001001894,NM_003316,NR_026719	NM_006052	NR_026719	1159	0	DSCR9
2_14354_lociStitched	chr2	28926804	28947521	2	20371		NM_002709,NM_206876	NM_206876	1160	0	PPP1CB
2_15524_lociStitched	chr2	112445579	112468967	2	21219			NM_022662	1161	0	ANAPC1
2_21650_lociStitched	chr4	26216809	26248096	2	23570			NM_005349	1162	0	RBPJ
4_967_lociStitched	chr1	33788686	33816885	4	25566	NM_198040,NM_004427,NR_037400		NR_037400	1163	0	MIR3605
4_29425_lociStitched	chr9	132510023	132542979	4	26718	NM_004878	NM_000113,NM_014506	NM_004878	1164	0	PTGES
3205	chr1	244994137	245013853	3205	19717	NM_031844,NM_198076,NR_026778	NM_004501	NM_198076	1165	0	FAM36A
3_28914_lociStitched	chr9	109718007	109748452	3	23222	NM_021224		NM_021224	1166	0	ZNF462
3_29930_lociStitched	chrX	68347940	68378615	3	21840		NM_001032396	NM_001032396	1167	0	PJA1
1_6762_lociStitched	chr12	3409181	3427626	1	18446			NM_019854	1168	0	PRMT8
3_15707_lociStitched	chr2	127961981	127987428	3	20502	NM_001001665		NM_001001665	1169	0	CYP27C1
2_16204_lociStitched	chr2	189153622	189184280	2	20633	NM_016315,NR_030287		NR_030287	1170	0	MIR561
18883	chr22	37927953	37951378	18883	23426		NM_006498,NM_002405,NM_001166343,NM_014550,NM_152243	NM_152243	1171	0	CDC42EP1
1_12403_lociStitched	chr17	73886131	73908851	1	22721	NM_032478,NM_001080542,NM_173547	NM_033452,NM_199242	NM_032478	1172	0	MRPL38
6823	chr12	7065965	7086249	6823	20285	NM_002831,NM_007273,NM_080548,NR_003010,NM_006331,NR_029682,NM_005768,NR_029779,NM_001144831	NM_138425,NM_001940,NM_001007026,NM_001975	NR_003010	1173	0	SCARNA12
3_1009_lociStitched	chr1	36751106	36774138	3	21550	NM_001162530,NM_005119,NM_024676	NM_018166	NM_001162530	1174	0	C1orf113
15113	chr2	85760155	85772824	15113	12670	NM_005911	NM_003761,NM_006634,NM_000821	NM_005911	1175	0	MAT2A
6_11649_lociStitched	chr17	29889060	29926983	6	16044	NR_029856	NR_029710	NR_029856	1176	0	MIR365-2
7_23273_lociStitched	chr5	154132519	154167707	7	19125	NM_015315		NM_015315	1177	0	LARP1
1_28233_lociStitched	chr9	33154347	33169723	1	15377	NM_001497		NM_001497	1178	0	B4GALT1
2_18591_lociStitched	chr22	28192310	28222681	2	18827	NM_002430		NM_002430	1179	0	MN1
5_16998_lociStitched	chr20	813719	841128	5	21911	NM_207121,NM_001042353,NM_031424		NM_031424	1180	0	FAM110A
2_13487_lociStitched	chr19	16678017	16701045	2	21372	NM_024881,NM_004831	NM_006387	NM_024881	1181	0	SLC35E1
3_29514_lociStitched	chr9	136731993	136760682	3	25982	NM_001134398		NM_001134398	1182	0	VAV2
4_5000_lociStitched	chr10	134255876	134294570	4	21981	NM_173541	NM_001098637	NM_173541	1183	0	C10orf91
8_16506_lociStitched	chr2	217499487	217518580	8	6218	NM_000597	NM_000599	NM_000597	1184	0	IGFBP2
29507	chr9	136209932	136229085	29507	19154	NR_002448,NM_133640,NM_003172,NR_000016,NM_033161,NR_000017,NM_000972,NM_017503,NR_002447	NM_153710,NM_006753	NR_000016	1185	0	SNORD36C
4_13460_lociStitched	chr19	15383760	15411815	4	20763	NM_058243,NM_014299	NM_001142886,NM_024794	NM_058243	1186	0	BRD4
6313	chr11	71807769	71826474	6313	18706	NM_001145310,NM_017907,NM_001145309,NR_026886,NM_014042	NM_000804,NR_036123,NM_001145308,NM_001145307,NM_006185	NM_017907	1187	0	C11orf59
4_6461_lociStitched	chr11	95827103	95849803	4	18930	NM_032427		NM_016156	1188	0	MTMR2
4_29216_lociStitched	chr9	129128348	129157930	4	25618	NM_033446,NM_001011703		NM_033446	1189	0	FAM125B
21033	chr3	184037732	184058338	21033	20607	NR_003055,NM_144635,NM_004953,NM_182917,NM_001171093,NM_198244	NM_003741,NM_006232,NM_001194946,NM_000460,NM_002808,NM_001171087	NR_003055	1190	0	SNORD66
4_8147_lociStitched	chr12	121103694	121131798	4	22793	NM_004276,NM_001033677,NM_014730	NM_001080533,NM_000017	NM_014730	1191	0	MLEC
5_5261_lociStitched	chr11	9710354	9743755	5	25410	NM_015055	NR_033972,NR_036485	NM_015055	1192	0	SWAP70
2_22420_lociStitched	chr5	3304138	3327295	2	23056			NR_033898	1193	0	LOC285577
2_18186_lociStitched	chr21	37291009	37312750	2	21284			NM_001007259	1194	0	SETD4
6_23449_lociStitched	chr6	11142051	11181573	6	24692		NM_001135575	NM_001135575	1195	0	LOC221710
8_15623_lociStitched	chr2	121071022	121088034	8	10314		NM_002193	NM_002193	1196	0	INHBB
3_15921_lociStitched	chr2	153299268	153330479	3	28119	NM_052905		NM_052905	1197	0	FMNL2
2_21710_lociStitched	chr4	38308860	38327616	2	18593			NM_015173	1198	0	TBC1D1
3_5451_lociStitched	chr11	20373221	20411175	3	18430	NM_001098523,NM_001098522,NM_001098521,NM_001145166,NM_001098520,NM_006410		NM_001098523	1199	0	HTATIP2
6_301_lociStitched	chr1	10093297	10131551	6	23136		NM_052960	NM_052960	1200	0	RBP7
3_19424_lociStitched	chr3	9970528	9996066	3	20700	NM_001031717,NM_015513,NM_032732,NM_207351	NM_032492,NM_153483,NM_022094,NM_018447,NM_001193380	NM_001031717	1201	0	CRELD1
4_19578_lociStitched	chr3	15672567	15701937	4	23819	NM_000060	NM_012260	NM_000060	1202	0	BTD
4_1663_lociStitched	chr1	94131976	94171183	4	17759	NM_003567		NM_003567	1203	0	BCAR3
21151	chr4	1714659	1722642	21151	7984	NM_001127266	NM_001174070,NM_001013622,NM_006342,NM_006527	NM_001127266	1204	0	TMEM129
3_7703_lociStitched	chr12	92672553	92698081	3	23465			NR_027932	1205	0	CLLU1
3_7783_lociStitched	chr12	96585868	96633331	3	24082	NM_005230		NM_005230	1206	0	ELK3
5_23301_lociStitched	chr5	159324126	159346663	5	12257	NM_000679		NM_000679	1207	0	ADRA1B
1_753_lociStitched	chr1	26340469	26360798	1	20330	NM_004455	NM_000437,NM_001004434	NM_004455	1208	0	EXTL1
15026	chr2	74655680	74672845	15026	17166	NM_001015056,NM_001015055	NM_032118,NM_001190836,NM_032779,NM_031288,NR_024463,NM_022492,NM_001146158,NM_001135040,NM_053050,NM_001145054	NM_001015056	1209	0	RTKN
5_12571_lociStitched	chr17	80282188	80313547	5	27498	NM_003004	NM_018949,NM_006137,NM_207459	NM_003004	1210	0	SECTM1
28173	chr9	21984699	21998628	28173	13930	NM_058195,NR_003529	NM_004936,NR_024274,NM_000077,NM_058197	NM_058195	1211	0	CDKN2A
6_9394_lociStitched	chr14	69121847	69161798	6	13782			NM_004926	1212	0	ZFP36L1
2_27360_lociStitched	chr8	116040443	116076646	2	24811			NM_014112	1213	0	TRPS1
3_20676_lociStitched	chr3	141119972	141150157	3	18716			NM_006506	1214	0	RASA2
4_18541_lociStitched	chr22	24666713	24703982	4	21131	NM_001145468	NM_001099781	NM_001145468	1215	0	SPECC1L
5_10886_lociStitched	chr16	16038739	16084127	5	14521	NM_019862	NM_004996	NM_019862	1216	0	ABCC1
10_17066_lociStitched	chr20	4132678	4151557	10	5385	NM_175840	NR_033917,NM_175839	NM_175840	1217	0	SMOX
2_20003_lociStitched	chr3	53854612	53882043	2	17901	NM_018725,NM_018397	NM_022899,NM_021237	NM_018397	1218	0	CHDH
2_27363_lociStitched	chr8	116335533	116366028	2	28862			NM_014112	1219	0	TRPS1
5_4374_lociStitched	chr10	104925563	104954192	5	22245	NM_001134373		NM_001134373	1220	0	NT5C2
2_19444_lociStitched	chr3	11117309	11140744	2	22845		NM_001098213	NM_001098213	1221	0	HRH1
12535	chr17	79665963	79688763	12535	22801	NM_002949,NM_012140,NM_004712	NM_199287,NM_001039842,NM_002602,NM_001040025	NM_012140	1222	0	SLC25A10
2_4433_lociStitched	chr10	114382739	114402270	2	17832	NM_145206,NR_036177		NR_036177	1223	0	MIR4295
4_3088_lociStitched	chr1	234734169	234759817	4	21427		NR_033927	NR_033927	1224	0	NCRNA00184
3_14178_lociStitched	chr2	17792263	17827468	3	21683	NM_003385		NM_003385	1225	0	VSNL1
3_17573_lociStitched	chr20	46464745	46491421	3	24377		NM_018837,NM_001161841	NM_001161841	1226	0	SULF2
6_76_lociStitched	chr1	2474477	2517774	6	23036	NR_026927,NM_003820	NM_018216,NM_001010926,NR_036637,NM_001195736	NM_003820	1227	0	TNFRSF14
4_13273_lociStitched	chr19	11122325	11161978	4	20365	NM_001128848,NM_001128844	NM_000527,NM_001128845	NM_001128848	1228	0	SMARCA4
3_21485_lociStitched	chr4	14909547	14933379	3	20203			NM_001177381	1229	0	CPEB2
3_906_lociStitched	chr1	31884326	31910842	3	20735	NM_178865,NM_001199038,NM_001199037,NM_018565	NM_001199039,NM_004102	NM_018565	1230	0	SERINC2
1_17195_lociStitched	chr20	17935441	17955583	1	20143	NM_014426,NM_052865,NM_152227,NR_003045		NR_003045	1231	0	SNORD17
6103	chr11	67016268	67025159	6103	8892	NM_012308	NM_001619,NM_207354,NM_017857,NR_030767	NM_001619	1232	0	ADRBK1
3_2270_lociStitched	chr1	161045512	161067453	3	20341	NM_030916	NM_001025598,NM_001039712,NM_001185093,NM_001185094,NM_001007255,NR_033385,NM_001185092,NM_001113205,NM_012394,NM_007122,NM_001039711	NM_030916	1233	0	PVRL4
4635	chr10	120824909	120846426	4635	21518	NM_003750	NM_207009,NR_002917,NM_199461	NM_003750	1234	0	EIF3A
2_19218_lociStitched	chr22	45494087	45520082	2	21807		NM_007172,NM_153645	NM_007172	1235	0	NUP50
2111	chr1	153531805	153547131	2111	15327	NM_005978	NM_002962,NM_002960,NM_020672,NM_080388,NM_002961,NM_014624	NM_005978	1236	0	S100A2
2_2021_lociStitched	chr1	149895210	149917802	2	20724	NM_005850,NM_181873,NM_001145862,NM_020205	NM_016074,NM_003528,NM_014849,NM_003517,NM_175065	NM_181873	1237	0	MTMR11
2_20102_lociStitched	chr3	59218171	59238673	2	20208			NM_198463	1238	0	C3orf67
2_2957_lociStitched	chr1	225630667	225656769	2	19980		NM_002296,NM_194442	NM_194442	1239	0	LBR
1_3236_lociStitched	chr1	246885686	246902175	1	16490	NM_016002		NM_016002	1240	0	SCCPDH
2_1699_lociStitched	chr1	96936088	96956400	2	13317			NM_021190	1241	0	PTBP2
3_8449_lociStitched	chr13	25066348	25089182	3	21372	NM_006437		NM_006437	1242	0	PARP4
1_7706_lociStitched	chr12	92750655	92766774	1	16120		NR_027932	NR_027932	1243	0	CLLU1
27072	chr8	96140109	96156878	27072	16770	NM_024613		NM_024613	1244	0	PLEKHF2
2_18579_lociStitched	chr22	26864918	26886817	2	19623	NM_001013694,NM_152841,NM_022081	NM_020437,NM_001008697	NM_152841	1245	0	HPS4
14625	chr2	47491020	47515090	14625	24071			NM_002354	1246	0	EPCAM
4_26092_lociStitched	chr7	99591909	99622531	4	16280	NM_003439	NR_036679,NM_145914,NM_001185	NM_003439	1247	0	ZKSCAN1
2_21720_lociStitched	chr4	38800396	38826138	2	19644	NM_006068,NM_003263	NR_030300,NM_138389	NM_003263	1248	0	TLR1
3_5303_lociStitched	chr11	12697163	12720338	3	21390	NM_021961		NM_021961	1249	0	TEAD1
1_21747_lociStitched	chr4	40619557	40633992	1	14436	NM_001098634		NM_001098634	1250	0	RBM47
4_6359_lociStitched	chr11	75502210	75529115	4	17985	NM_032564,NM_003369		NM_003369	1251	0	UVRAG
3_25342_lociStitched	chr7	26231191	26250126	3	18401	NM_031243,NM_007276,NM_016587	NM_004289,NM_002137	NM_031243	1252	0	HNRNPA2B1
2_21201_lociStitched	chr4	2236549	2263872	2	15622	NM_006454,NM_024511	NM_181808	NM_024511	1253	0	HAUS3
6_18081_lociStitched	chr21	33819902	33859162	6	26511	NM_058187		NM_058187	1254	0	C21orf63
17512	chr20	44407960	44425629	17512	17670	NM_052951,NM_080614	NM_003279,NM_001042632,NM_007019,NM_181801	NM_080614	1255	0	WFDC3
2_22318_lociStitched	chr4	186298662	186321776	2	17953	NR_028085,NM_181726,NM_018409	NM_018359	NM_181726	1256	0	ANKRD37
1_25788_lociStitched	chr7	73587010	73603933	1	16924	NM_022170	NM_014146,NR_030321	NM_022170	1257	0	EIF4H
2_16199_lociStitched	chr2	187394516	187417610	2	20682		NM_018471,NM_001145000,NM_001144999	NM_001145000	1258	0	ITGAV
5_19022_lociStitched	chr22	39793930	39850960	5	20594	NM_153497,NM_006116	NM_004711,NM_002409,NM_019008,NM_001098270,NM_145738	NM_153497	1259	0	TAB1
8138	chr12	120903058	120921585	8138	18528	NM_003769,NM_001037494	NM_176818,NM_001037495,NM_032314,NM_016399,NM_004373	NM_001037494	1260	0	DYNLL1
3_8949_lociStitched	chr13	99302544	99325708	3	20339			NM_001032296	1261	0	STK24
3_8445_lociStitched	chr13	24784732	24809888	3	23280	NM_153023	NM_001166271,NR_031753	NR_031753	1262	0	MIR2276
8233	chr12	123369830	123385827	8233	15998	NM_024667	NM_003959	NM_024667	1263	0	VPS37B
2_6738_lociStitched	chr12	1149008	1177762	2	20609	NR_027946	NM_178039	NR_027946	1264	0	ERC1
5_11182_lociStitched	chr16	68772671	68797963	5	22388	NM_004360		NM_004360	1265	0	CDH1
5_17141_lociStitched	chr20	11872776	11900601	5	22270	NM_181443,NM_014962		NM_014962	1266	0	BTBD3
3_14324_lociStitched	chr2	27901834	27940519	3	22168	NM_018158	NM_007266,NM_024584,NM_014860	NM_014860	1267	0	SUPT7L
2_25330_lociStitched	chr7	24856067	24873576	2	15356	NM_145321		NM_001127454	1268	0	DFNA5
1_24817_lociStitched	chr6	136718597	136735411	1	16815	NM_001198608,NM_001198614,NM_001198619,NM_001198616		NM_001077440	1269	0	BCLAF1
5_9552_lociStitched	chr14	94827110	94863900	5	18174	NM_001127707,NM_000295	NM_001002235	NM_000295	1270	0	SERPINA1
4_24516_lociStitched	chr6	105792819	105825261	4	20572	NM_002726		NM_002726	1271	0	PREP
3_12933_lociStitched	chr18	46447942	46473843	3	20968	NM_005904,NM_001190822,NM_001190823	NM_001190821	NM_001190823	1272	0	SMAD7
4_3595_lociStitched	chr10	14026095	14067277	4	24754			NM_003675	1273	0	PRPF18
6005	chr11	65671119	65690669	6005	19551	NM_001135635,NM_006442	NM_006848,NM_001335,NM_016938,NM_005146,NM_004214,NM_005507,NM_005438,NM_025128	NM_001135635	1274	0	C11orf68
4_22491_lociStitched	chr5	14724180	14746620	4	18311	NM_054027		NM_138348	1275	0	FAM105B
4_127_lociStitched	chr1	7435002	7467143	4	21855			NM_004781	1276	0	VAMP3
4_18725_lociStitched	chr22	32340386	32369410	4	17662	NM_015372,NM_003405		NM_015372	1277	0	C22orf24
5_18847_lociStitched	chr22	36899445	36939433	5	19442	NM_024955,NM_001102371,NM_003753	NM_012473	NM_003753	1278	0	EIF3D
3_24052_lociStitched	chr6	37441866	37485616	3	23397	NM_138493,NM_015050		NM_138493	1279	0	C6orf129
3_22976_lociStitched	chr5	95151129	95179515	3	19561	NM_002064	NM_001118890	NM_002064	1280	0	GLRX
1_20791_lociStitched	chr3	152843766	152861723	1	17958		NM_002886	NM_002886	1281	0	RAP2B
28290	chr9	35743271	35759459	28290	16189	NM_001080496,NM_001044264,NM_020944	NM_003995,NM_006289,NM_006368	NM_001080496	1282	0	RGP1
4_335_lociStitched	chr1	10947184	10971068	4	22677			NM_001170754	1283	0	C1orf127
4_22846_lociStitched	chr5	73476649	73511864	4	19532			NM_003633	1284	0	ENC1
4_19118_lociStitched	chr22	42692910	42724467	4	20207		NR_036498	NR_036498	1285	0	LOC388906
3_21197_lociStitched	chr4	2040465	2081590	3	26238	NM_001168243,NM_001141936,NM_181808,NM_178557	NM_005663	NM_178557	1286	0	NAT8L
4_27342_lociStitched	chr8	109594737	109613977	4	13529			NM_014673	1287	0	TTC35
4_9744_lociStitched	chr15	31489154	31530486	4	25589			NM_002420	1288	0	TRPM1
3_5620_lociStitched	chr11	35964400	35987354	3	21745	NM_174902		NM_174902	1289	0	LDLRAD3
15117	chr2	85834443	85854125	15117	19683	NM_006590,NM_001013649	NM_000821,NM_016494,NM_003761,NM_000542,NM_006634,NM_001031738	NM_006590	1290	0	USP39
2_5750_lociStitched	chr11	57181113	57202398	2	20341	NM_199329,NM_014096,NM_017611	NM_178570	NM_014096	1291	0	SLC43A3
2_25030_lociStitched	chr6	155386122	155410093	2	16623		NM_012454	NM_012454	1292	0	TIAM2
2115	chr1	153593426	153611000	2115	17575	NM_001024211,NM_006271,NM_001024212,NM_001024213,NM_001024210,NM_005979,NM_015607	NM_000906,NM_020672,NM_004515,NM_012437,NM_080388	NM_006271	1293	0	S100A1
1_21410_lociStitched	chr4	8438578	8457449	1	18872	NM_003501,NM_152544	NM_001101667	NM_152544	1294	0	C4orf23
4_6944_lociStitched	chr12	22458016	22488713	4	16764	NM_003034		NM_003034	1295	0	ST8SIA1
779	chr1	27145935	27163419	779	17485	NM_032283	NM_006142,NM_017837	NM_032283	1296	0	ZDHHC18
4_5833_lociStitched	chr11	61717003	61745521	4	17952	NM_002032,NM_004183,NM_001139443	NM_013401	NM_002032	1297	0	FTH1
2_21172_lociStitched	chr4	1852454	1860702	2	8099	NM_012318	NM_007331,NM_133334,NM_001042424	NM_012318	1298	0	LETM1
3_16358_lociStitched	chr2	202880049	202905331	3	24593	NM_003507		NM_003507	1299	0	FZD7
12_7866_lociStitched	chr12	104979553	104997378	12	8603	NR_037487,NM_001173982		NR_037487	1300	0	MIR3922
1_15140_lociStitched	chr2	87292085	87306472	1	14388	NR_026846		NR_026846	1301	0	LOC285074
2_18261_lociStitched	chr21	42574326	42595699	2	21060	NM_138992	NM_182832,NR_036167,NM_012105	NM_182832	1302	0	PLAC4
4_7932_lociStitched	chr12	109225910	109253454	4	22614	NM_018984,NM_001161330	NM_001917,NM_001161331	NM_018984	1303	0	SSH1
4_9_lociStitched	chr1	1069243	1101915	4	18909		NR_029957,NM_017891,NR_029639,NM_153254,NM_003327,NM_004195,NR_029834	NR_029639	1304	0	MIR200B
1_13524_lociStitched	chr19	17664100	17681800	1	17701	NM_024656,NM_173544	NM_001098524,NM_012088	NM_024656	1305	0	GLT25D1
2_24732_lociStitched	chr6	130833372	130852353	2	18495			NM_052913	1306	0	TMEM200A
1_9049_lociStitched	chr13	110741809	110761737	1	19929			NM_017817	1307	0	RAB20
3_26607_lociStitched	chr8	41141351	41168698	3	20377	NM_003012		NM_003012	1308	0	SFRP1
1_3612_lociStitched	chr10	14687451	14706659	1	19209	NM_031453		NM_031453	1309	0	FAM107B
4_16543_lociStitched	chr2	219643702	219675029	4	19698	NM_000784	NM_017431,NM_006522	NM_000784	1310	0	CYP27A1
2_18481_lociStitched	chr22	21593327	21613868	2	20518			NR_002829	1311	0	P2RX6P
4_14182_lociStitched	chr2	18058971	18101462	4	22054	NM_002252		NM_002252	1312	0	KCNS3
1_22463_lociStitched	chr5	10588333	10606559	1	18227	NM_001164440		NM_001164440	1313	0	ANKRD33B
4_26786_lociStitched	chr8	66544276	66560057	4	7949	NM_001145839,NM_014637,NM_018120	NM_001145838	NM_001145839	1314	0	MTFR1
2_29064_lociStitched	chr9	117036473	117053689	2	15438	NM_032888	NM_000608,NM_000607	NM_000607	1315	0	ORM1
5_20957_lociStitched	chr3	176910377	176949527	5	24209	NM_024665		NM_024665	1316	0	TBL1XR1
3_12612_lociStitched	chr18	2568978	2594798	3	17959	NM_022840,NM_006101		NM_006101	1317	0	NDC80
3_25402_lociStitched	chr7	30587866	30613319	3	20570		NM_002047,NM_024051	NM_002047	1318	0	GARS
6_26487_lociStitched	chr8	19492155	19525507	6	19785	NR_024040,NM_018371		NM_018371	1319	0	CSGALNACT1
5_1825_lociStitched	chr1	113390665	113428573	5	18312		NR_002796	NR_002796	1320	0	AKR7A2P1
1_15433_lociStitched	chr2	107118458	107133451	1	14994			NM_025076	1321	0	UXS1
5_13256_lociStitched	chr19	10852232	10880323	5	19255	NM_001190716	NM_001005360,NR_029586,NM_031209,NR_030368	NR_030368	1322	0	MIR638
3_27407_lociStitched	chr8	117311374	117357848	3	32871			NM_003756	1323	0	EIF3H
2_16385_lociStitched	chr2	204535987	204556002	2	19187		NM_006139	NM_006139	1324	0	CD28
2_5418_lociStitched	chr11	18400798	18421968	2	19690	NM_001165414,NM_001165416	NM_002301,NM_001135239	NM_001165416	1325	0	LDHA
3_26687_lociStitched	chr8	52900266	52923711	3	18747			NM_052937	1326	0	PCMTD1
5_9088_lociStitched	chr13	113713946	113743128	5	19848	NM_001112732,NM_024979	NM_000131	NM_000131	1327	0	F7
23871	chr6	32145890	32163455	23871	17566	NM_001136,NM_002586,NM_006913,NR_003129,NM_022107,NM_004557	NM_032741,NM_001136153,NM_022110,NM_138717,NM_030652,NM_005155,NM_030651,NM_006411,NR_037169	NM_001136	1328	0	AGER
3_27825_lociStitched	chr8	134437993	134469294	3	30492	NM_003033		NM_003033	1329	0	ST3GAL1
3_10673_lociStitched	chr15	100024045	100053380	3	24232			NM_001130926	1330	0	MEF2A
4_5677_lociStitched	chr11	46353010	46385271	4	18660	NM_201533,NM_001105540,NM_003646,NM_201532	NM_002391,NM_001012333,NM_001012334,NM_001199266	NM_003646	1331	0	DGKZ
4_11875_lociStitched	chr17	41598423	41621042	4	17945	NM_004941		NM_004941	1332	0	DHX8
2_8259_lociStitched	chr12	124066460	124090725	2	16113	NM_020936,NM_006815	NM_001414,NM_178314,NR_037470,NM_001516	NM_020936	1333	0	DDX55
29404	chr9	132353473	132372856	29404	19384		NM_017873,NM_014064,NM_199350	NM_199350	1334	0	C9orf50
2_19036_lociStitched	chr22	40388584	40407933	2	19071	NM_138435	NM_001024843	NM_138435	1335	0	FAM83F
1_22438_lociStitched	chr5	6622171	6639905	1	17735	NM_017755,NM_001047	NR_024424,NR_024423,NM_001193455	NM_017755	1336	0	NSUN2
2_8634_lociStitched	chr13	41343553	41368627	2	14508	NM_005830,NM_014252	NR_030352,NR_031723	NM_014252	1337	0	SLC25A15
5_16599_lociStitched	chr2	223570720	223612182	5	23448	NM_058165	NM_005687	NM_058165	1338	0	MOGAT1
5_6467_lociStitched	chr11	95872913	95905216	5	17450	NM_032427		NR_036125	1339	0	MIR1260B
4_11552_lociStitched	chr17	17727127	17758718	4	12109	NM_004176	NM_001005291,NR_024007	NM_004176	1340	0	SREBF1
3_10491_lociStitched	chr15	93497390	93530890	3	21855	NM_001271	NR_036136	NR_036136	1341	0	MIR3175
3_18719_lociStitched	chr22	32129571	32153342	3	22200	NM_001007188,NM_001136029,NM_014662,NM_173566		NM_173566	1342	0	C22orf30
4_26746_lociStitched	chr8	61402854	61438568	4	22317	NM_002865		NM_002865	1343	0	RAB2A
3_14336_lociStitched	chr2	28603206	28632451	3	23056	NM_005253		NM_005253	1344	0	FOSL2
3824	chr10	29838699	29856092	3824	17394	NM_021738,NM_003174	NR_030335,NR_030634	NR_030335	1345	0	MIR604
2_24048_lociStitched	chr6	37318580	37344370	2	18179	NM_183078	NM_003958	NM_183078	1346	0	RNF8
2_19547_lociStitched	chr3	14207983	14227904	2	15237	NM_014463,NM_001145769	NM_024334,NM_001098502	NM_001145769	1347	0	XPC
3_10158_lociStitched	chr15	75989619	76010104	3	19577	NM_001897	NM_175881,NR_024595,NM_153271	NM_001897	1348	0	CSPG4
6_20220_lociStitched	chr3	73067590	73109625	6	16000	NM_174907	NM_018029	NM_018029	1349	0	EBLN2
2_22455_lociStitched	chr5	10285884	10316920	2	22244	NM_138809	NM_012073,NM_199133,NM_005885	NM_138809	1350	0	CMBL
3_18078_lociStitched	chr21	33777177	33803603	3	22109	NM_058187	NM_014825,NR_026845,NR_002996	NM_058187	1351	0	C21orf63
4_6714_lociStitched	chr12	562990	594220	4	21859	NM_173593		NM_173593	1352	0	B4GALNT3
6_16833_lociStitched	chr2	236403307	236421597	6	4209	NM_001037131		NM_001037131	1353	0	AGAP1
3_2070_lociStitched	chr1	151463370	151491813	3	19031	NM_020770	NM_001126337,NM_207171,NM_001194937,NR_030280	NM_020770	1354	0	CGN
2_20530_lociStitched	chr3	128511586	128532709	2	20935	NM_004637		NR_034179	1355	0	LOC653712
4_11916_lociStitched	chr17	43364493	43401285	4	24373	NM_003954	NR_024434,NR_024435,NM_152343	NM_003954	1356	0	MAP3K14
3_24624_lociStitched	chr6	111186106	111211421	3	19220	NM_001634,NM_001033059	NM_015076	NM_001033059	1357	0	AMD1
5_7211_lociStitched	chr12	52453751	52477281	5	17718	NM_021934	NM_001098673	NM_021934	1358	0	C12orf44
2_25214_lociStitched	chr7	5665166	5685381	2	19745	NM_207116	NM_003088	NM_003088	1359	0	FSCN1
2_7761_lociStitched	chr12	95493041	95515388	2	22173	NM_018351	NM_001032287	NM_001032287	1360	0	NR2C1
2643	chr1	202010249	202031303	2643	21055		NM_001114309	NM_001114309	1361	0	ELF3
2_1812_lociStitched	chr1	113157604	113186107	2	17494	NM_017744,NM_006135,NM_138729	NM_001130079	NM_006135	1362	0	CAPZA1
2_28984_lociStitched	chr9	112493210	112520061	2	18460	NM_001037293	NM_007203	NM_007203	1363	0	PALM2-AKAP2
5_9323_lociStitched	chr14	62000877	62031895	5	16020	NM_006255		NM_001530	1364	0	HIF1A
3_16488_lociStitched	chr2	216971302	216990835	3	19084	NM_021141	NM_001142310,NM_018441	NM_021141	1365	0	XRCC5
4_2979_lociStitched	chr1	226295101	226324581	4	25428		NM_022735	NM_022735	1366	0	ACBD3
3_24662_lociStitched	chr6	117802287	117828037	3	18915	NM_173674		NM_173674	1367	0	DCBLD1
1_16212_lociStitched	chr2	190303484	190309943	1	6460	NM_032168		NM_032168	1368	0	WDR75
2_16817_lociStitched	chr2	235913135	235941336	2	20102	NM_014521		NM_014521	1369	0	SH3BP4
5_19867_lociStitched	chr3	49374016	49398655	5	22064	NM_199443,NM_001664,NM_000581	NM_003363	NM_199443	1370	0	USP4
4_24949_lociStitched	chr6	150438914	150472888	4	19655	NM_030949	NM_024518	NM_030949	1371	0	PPP1R14C
4_22849_lociStitched	chr5	73525167	73549396	4	21919			NM_003633	1372	0	ENC1
1_21348_lociStitched	chr4	7749489	7772377	1	22889	NM_001134647,NR_026892		NR_026892	1373	0	AFAP1-AS1
4_15416_lociStitched	chr2	106528193	106555368	4	24562			NM_001004720	1374	0	NCK2
3_12696_lociStitched	chr18	8786237	8814798	3	21968	NM_015210		NM_015210	1375	0	KIAA0802
1_12761_lociStitched	chr18	12407003	12425047	1	18045	NM_001142405	NM_006796	NM_001142405	1376	0	SLMO1
2_22804_lociStitched	chr5	68814249	68842820	2	18043	NM_002538		NM_002538	1377	0	OCLN
978	chr1	35234488	35252692	978	18205	NM_024009,NM_001005752	NM_005268,NM_153212	NM_024009	1378	0	GJB3
7_26451_lociStitched	chr8	17466010	17490110	7	19126	NM_006207		NM_006207	1379	0	PDGFRL
1_15634_lociStitched	chr2	121145465	121165285	1	19821		NM_002193	NM_002193	1380	0	INHBB
18666	chr22	30688385	30709313	18666	20929	NM_031937	NM_001037666,NM_001005409,NM_001017437,NM_020530,NM_002309	NM_001037666	1381	0	GATSL3
4_11356_lociStitched	chr17	1273603	1303103	4	12828	NM_006761		NM_006761	1382	0	YWHAE
12567	chr17	80218297	80236996	12567	18700	NM_001893	NM_004207,NM_198082,NM_001042422,NM_006137,NM_001042423	NM_001893	1383	0	CSNK1D
4_266_lociStitched	chr1	9487611	9517711	4	24207			NM_032315	1384	0	SLC25A33
11802	chr17	40236251	40255847	11802	19597	NM_024119	NM_021078,NM_033194	NM_024119	1385	0	DHX58
29406	chr9	132386814	132404904	29406	18091	NM_014064,NM_017873	NM_016307,NM_199350	NM_014064	1386	0	METTL11A
3_3372_lociStitched	chr10	5051822	5064331	3	9902	NM_205845	NM_001353,NM_001135241,NM_001354	NM_205845	1387	0	AKR1C2
6111	chr11	67066140	67087505	6111	21366	NM_207354,NR_030767,NR_024469,NM_017857	NM_001619,NM_021173	NM_017857	1388	0	SSH3
2_6727_lociStitched	chr12	734316	758646	2	20436	NM_016533		NM_016533	1389	0	NINJ2
2_7002_lociStitched	chr12	27479220	27500998	2	19066	NM_020183		NM_020183	1390	0	ARNTL2
2_26639_lociStitched	chr8	42992584	43021070	2	16556	NM_152419	NM_032237	NM_152419	1391	0	HGSNAT
10331	chr15	90375951	90391522	10331	15572	NM_001199058,NR_023361	NM_001150,NM_005829	NM_001150	1392	0	ANPEP
4_11518_lociStitched	chr17	16997479	17022730	4	21016	NM_015134,NM_201274		NM_015134	1393	0	MPRIP
2118	chr1	153627522	153646826	2118	19305	NM_004515,NM_012437	NM_001024212,NM_001024210,NM_000906,NM_001024213,NM_001024211,NM_020672,NM_080388,NM_005979,NM_015607,NM_006271	NM_012437	1394	0	SNAPIN
4_2352_lociStitched	chr1	168193114	168215031	4	18970	NM_199344,NR_026844	NM_001031800	NM_199344	1395	0	SFT2D2
3_3841_lociStitched	chr10	30149177	30187970	3	21396			NM_003174	1396	0	SVIL
1_18260_lociStitched	chr21	42537485	42552839	1	15355	NM_138992,NM_182832,NR_036167	NM_012105,NR_024100	NM_138992	1397	0	BACE2
4_20209_lociStitched	chr3	72769845	72800437	4	19200	NM_018130		NM_018130	1398	0	SHQ1
7_27796_lociStitched	chr8	134299158	134312978	7	10907	NM_006096	NM_001135242	NM_006096	1399	0	NDRG1
2_20331_lociStitched	chr3	107685717	107716780	2	19413			NM_001777	1400	0	CD47
4_5062_lociStitched	chr11	1781556	1806320	4	22182	NM_053005,NM_001909	NM_138567,NM_001170820	NM_053005	1401	0	MOB2
4_10115_lociStitched	chr15	72510554	72534250	4	19602	NM_182470,NM_020214	NM_001012642,NM_002654	NM_182470	1402	0	PKM2
12559	chr17	80158915	80178912	12559	19998	NM_198082	NM_001042422,NM_004207,NM_001042423	NM_198082	1403	0	CCDC57
5_28515_lociStitched	chr9	77695344	77730847	5	23964	NM_001127603,NM_012383		NM_012383	1404	0	OSTF1
4_18193_lociStitched	chr21	37484914	37518250	4	21667	NM_001236	NM_001757	NM_001236	1405	0	CBR3
3_12801_lociStitched	chr18	19177406	19203542	3	17371	NM_052911,NM_006938		NM_006938	1406	0	SNRPD1
5_11597_lociStitched	chr17	25821375	25849277	5	20355	NM_014238		NM_014238	1407	0	KSR1
1_15137_lociStitched	chr2	87060665	87074481	1	13817	NM_172213,NM_004931	NM_001768,NM_001145873,NM_001178100	NM_172213	1408	0	CD8B
3_29623_lociStitched	chr9	140188706	140214183	3	24758	NM_001004354,NM_017820	NM_015456,NM_001004353,NM_001001710,NM_017723	NM_001004354	1409	0	NRARP
1_28829_lociStitched	chr9	99765478	99779249	1	13772	NR_002894	NM_001333	NR_002894	1410	0	HIATL2
5_6775_lociStitched	chr12	6165080	6201511	5	28446			NM_001769	1411	0	CD9
1_23600_lociStitched	chr6	20199386	20215789	1	16404	NM_001080480		NM_001080480	1412	0	MBOAT1
4_14438_lociStitched	chr2	37592586	37622566	4	21538	NM_012413		NM_012413	1413	0	QPCT
23774	chr6	30646667	30661174	23774	14508	NM_001134870,NM_007243,NM_133471	NM_014641,NM_178014,NM_001164239,NM_005803,NM_001109938	NM_001134870	1414	0	KIAA1949
3_28488_lociStitched	chr9	75068700	75103569	3	22569		NM_138691	NM_138691	1415	0	TMC1
4_26843_lociStitched	chr8	71227105	71262426	4	24521	NM_006540		NM_006540	1416	0	NCOA2
6_5250_lociStitched	chr11	9382598	9418290	6	17868	NM_006391	NR_002962,NM_001165030	NM_006391	1417	0	IPO7
6_27932_lociStitched	chr8	144798908	144823000	6	10355	NR_033849,NM_198488,NM_139021	NR_015445,NM_001100598	NM_198488	1418	0	FAM83H
4_20951_lociStitched	chr3	176854130	176878848	4	20342	NM_024665		NM_024665	1419	0	TBL1XR1
4_24333_lociStitched	chr6	72096094	72131055	4	19267	NR_029504,NR_026807	NR_029598	NR_029504	1420	0	MIR30A
28794	chr9	97854998	97872574	28794	17577	NM_000136	NR_036109,NR_029665,NR_029664,NR_029496	NR_036109	1421	0	MIR3074
3_29159_lociStitched	chr9	125691910	125718442	3	17918	NM_020924	NR_003071,NM_006626,NM_001100588	NM_020924	1422	0	ZBTB26
4_14365_lociStitched	chr2	29274221	29298372	4	20640	NM_199280,NM_001029883	NM_024692	NM_001029883	1423	0	C2orf71
3_3771_lociStitched	chr10	28818863	28847404	3	19952	NR_033805,NM_016628,NR_024557		NM_016628	1424	0	WAC
2_18770_lociStitched	chr22	35817189	35847775	2	24414	NM_006739	NM_002133	NM_006739	1425	0	MCM5
3_19459_lociStitched	chr3	11539678	11568308	3	22587	NM_001144912	NM_001128221	NM_001128221	1426	0	VGLL4
5_11785_lociStitched	chr17	39790007	39818504	5	16327	NR_033415	NM_005801,NM_000422,NM_000526	NR_033415	1427	0	KRT42P
2_28937_lociStitched	chr9	110497074	110523285	2	25458			NM_002874	1428	0	RAD23B
2_16218_lociStitched	chr2	190646802	190656907	2	6304	NM_001128150,NM_001128143	NM_022353,NM_000534	NM_001128150	1429	0	ORMDL1
5_14196_lociStitched	chr2	19302524	19342720	5	19802			NM_145260	1430	0	OSR1
2_8044_lociStitched	chr12	115270818	115288869	2	17457			NM_005996	1431	0	TBX3
1_15880_lociStitched	chr2	145697851	145713697	1	15847			NM_001164629	1432	0	GTDC1
1_24208_lociStitched	chr6	44077003	44097370	1	20368	NM_032111,NM_018426	NM_007058	NM_032111	1433	0	MRPL14
3_25004_lociStitched	chr6	154601438	154627338	3	20797	NM_001130699,NM_015553		NM_001130699	1434	0	IPCEF1
6_1320_lociStitched	chr1	51415949	51445174	6	19469	NM_001262,NM_078626,NM_007051		NM_001262	1435	0	CDKN2C
2_24139_lociStitched	chr6	42180380	42198473	2	17252	NM_018141,NM_033502		NM_018141	1436	0	MRPS10
1_8552_lociStitched	chr13	33679280	33700144	1	20865	NM_052851,NM_178006,NM_178007		NM_178007	1437	0	STARD13
2_23580_lociStitched	chr6	18484314	18504580	2	20224			NM_182757	1438	0	RNF144B
4_27383_lociStitched	chr8	116622908	116635173	4	8212	NM_014112		NM_014112	1439	0	TRPS1
5_29825_lociStitched	chrX	47049783	47075825	5	15096	NR_024616,NM_153280,NM_003334	NM_001170460,NR_024234,NM_005676,NM_004651,NM_006201,NM_001135998	NR_024616	1440	0	INE1
3_20774_lociStitched	chr3	151009277	151036671	3	19384	NM_053002,NM_023915	NM_176894,NM_014879	NM_023915	1441	0	GPR87
3_1397_lociStitched	chr1	56037213	56057111	3	18266			NM_015306	1442	0	USP24
23900	chr6	33585604	33606699	23900	21096	NM_002224	NR_028361,NM_001188,NR_027908	NM_002224	1443	0	ITPR3
5_7346_lociStitched	chr12	57462975	57486525	5	16894	NM_005967,NM_001130963	NM_005379,NM_002332,NM_001178079,NM_001178078	NM_001130963	1444	0	TMEM194A
3_12555_lociStitched	chr17	80052996	80080784	3	19698	NM_198082,NM_004104	NM_022156,NM_004127,NM_002917	NM_004104	1445	0	FASN
3_25633_lociStitched	chr7	48281075	48296252	3	14951	NM_152701		NM_152701	1446	0	ABCA13
3_7404_lociStitched	chr12	63024794	63057745	3	15328	NM_020700	NR_029661,NM_175895	NR_029661	1447	0	MIRLET7I
3_8334_lociStitched	chr12	132240775	132273336	3	21088	NM_004592	NM_016155	NM_016155	1448	0	MMP17
4_25146_lociStitched	chr6	160136199	160163914	4	17101	NM_152857,NM_152858,NM_004906	NM_000636,NM_014161,NR_037166,NR_002960,NM_005891,NR_002965,NM_001008897	NM_152857	1449	0	WTAP
3_5661_lociStitched	chr11	44589153	44619180	3	18152	NM_001024844		NM_001024844	1450	0	CD82
3_8410_lociStitched	chr13	22006338	22033962	3	14573	NM_153251		NM_153251	1451	0	ZDHHC20
2_15719_lociStitched	chr2	128261301	128287243	2	19657	NM_017969	NM_001080527	NM_017969	1452	0	IWS1
5_1640_lociStitched	chr1	90284640	90312986	5	17108	NM_001134479,NM_018103		NM_018103	1453	0	LRRC8D
1_21652_lociStitched	chr4	26263937	26281239	1	17303		NM_005349,NM_015874	NM_005349	1454	0	RBPJ
6_15093_lociStitched	chr2	85503252	85523724	6	6731	NM_031283	NM_006464	NM_006464	1455	0	TGOLN2
2_6314_lociStitched	chr11	71930996	71952715	2	20055	NM_001113536,NM_005169,NM_001567	NM_016729,NM_016724,NM_000803,NM_000802	NM_001567	1456	0	INPPL1
3_27220_lociStitched	chr8	102205457	102221361	3	13287	NM_001042510,NM_001042511		NM_001042511	1457	0	ZNF706
4_880_lociStitched	chr1	31256124	31291689	4	21612		NM_006762	NM_006762	1458	0	LAPTM5
1_8680_lociStitched	chr13	44871822	44889154	1	17333			NM_001010897	1459	0	SERP2
6_12997_lociStitched	chr18	56552283	56585345	6	16999	NM_018181		NM_018181	1460	0	ZNF532
3_15605_lociStitched	chr2	119978919	120014860	3	19697	NM_018234	NM_001008410	NM_018234	1461	0	STEAP3
3_15447_lociStitched	chr2	109228349	109256242	3	22406	NM_001193484,NM_004987,NM_001193483,NM_001193482,NM_001193488		NM_001193484	1462	0	LIMS1
3_29333_lociStitched	chr9	131310614	131339606	3	18726	NM_001130438	NM_001003722	NM_001130438	1463	0	SPTAN1
3_3468_lociStitched	chr10	6816594	6839629	3	20401			NR_036502	1464	0	LOC439949
16562	chr2	220106726	220120930	16562	14205	NM_024506,NM_001008910,NR_026909,NR_003063,NM_006000	NM_138802,NM_018089,NM_001042410,NM_001039550,NM_005689,NM_001077198,NR_029688	NR_026909	1465	0	STK16
2_3715_lociStitched	chr10	24524998	24543871	2	10969	NM_019590,NR_023388,NM_001098500	NR_030334,NM_001098501	NR_023388	1466	0	PRINS
2_16432_lociStitched	chr2	208477604	208498829	2	20977	NM_001127395,NM_145280		NM_145280	1467	0	FAM119A
1_14303_lociStitched	chr2	27426666	27444780	1	18115	NM_080592,NM_001170795,NM_021095,NM_004341	NM_003459	NM_001170795	1468	0	C2orf28
4_18258_lociStitched	chr21	41002143	41037321	4	17990	NM_033170	NM_006057,NR_026542	NM_033170	1469	0	B3GALT5
3_15787_lociStitched	chr2	134115445	134151711	3	17171	NM_207363		NM_207363	1470	0	NCKAP5
2_19960_lociStitched	chr3	52228402	52254018	2	17507	NM_199166,NM_000688	NM_001122870,NM_001161580,NM_017442,NR_029660,NM_007284	NM_000688	1471	0	ALAS1
5_2079_lociStitched	chr1	151620166	151665280	5	17473	NM_030918		NM_030918	1472	0	SNX27
5_21343_lociStitched	chr4	6938766	6960576	5	12573	NM_020773,NM_001113361	NM_001113363	NM_020773	1473	0	TBC1D14
4_27675_lociStitched	chr8	128575361	128609415	4	14567			NR_024393	1474	0	LOC727677
1_27279_lociStitched	chr8	103869721	103888059	1	18339	NM_148174	NM_015878	NM_148174	1475	0	AZIN1
3_16087_lociStitched	chr2	172862068	172889399	3	23330	NM_199227		NM_199227	1476	0	METAP1D
5_17962_lociStitched	chr20	62517963	62547141	5	19731	NM_025219,NM_199359	NR_027287,NR_031735,NM_080622,NM_017859,NR_030377,NM_003288,NM_001193379	NM_025219	1477	0	DNAJC5
8239	chr12	123459224	123470350	8239	11127	NM_020845,NM_203444,NM_016638,NM_024623	NM_019624,NM_001002251,NR_036187	NM_016638	1478	0	ARL6IP4
3_16783_lociStitched	chr2	234989920	235014966	3	18911		NM_006944	NM_006944	1479	0	SPP2
2_29049_lociStitched	chr9	116223069	116246899	2	18179	NM_017790	NM_130795	NM_017790	1480	0	RGS3
4_10871_lociStitched	chr16	15066640	15083865	4	13570	NM_015027		NM_015027	1481	0	PDXDC1
2_3466_lociStitched	chr10	6771043	6794345	2	22875			NR_036502	1482	0	LOC439949
2_733_lociStitched	chr1	25555899	25574452	2	16873	NM_015484,NM_020317		NM_015484	1483	0	SYF2
2_27074_lociStitched	chr8	96197826	96218969	2	20886			NM_024613	1484	0	PLEKHF2
2_27411_lociStitched	chr8	117763455	117785798	2	18118	NM_003756,NM_032334		NM_032334	1485	0	UTP23
5_2714_lociStitched	chr1	204434044	204488002	5	18844	NM_002393,NM_002646		NM_002646	1486	0	PIK3C2B
5_14059_lociStitched	chr2	10416143	10446580	5	20159	NM_134421,NM_002149		NM_002149	1487	0	HPCAL1
2_27464_lociStitched	chr8	120988834	121008643	2	19343	NM_022783		NM_022783	1488	0	DEPDC6
21308	chr4	6690684	6698413	21308	7730	NM_005980	NM_033296,NR_015433,NM_203462,NM_018366	NM_005980	1489	0	S100P
29315	chr9	130902782	130917858	29315	15077	NM_005564	NM_052901,NM_001006643,NR_033374,NM_001131015,NR_024425,NR_027811,NM_024112,NM_001131016,NM_025072,NM_001005336,NM_001006642	NM_005564	1490	0	LCN2
3_20638_lociStitched	chr3	138095504	138116675	3	18514	NM_012219,NM_001085049	NM_178130,NM_031913	NM_001085049	1491	0	MRAS
9_18453_lociStitched	chr22	18789262	18809712	9	5666		NR_003267	NR_003267	1492	0	GGT3P
4_22160_lociStitched	chr4	154404182	154428811	4	19721	NM_015196	NM_001131007	NM_015196	1493	0	KIAA0922
1_9916_lociStitched	chr15	49178491	49195304	1	16814	NM_203349	NM_014335	NM_014335	1494	0	EID1
6_20603_lociStitched	chr3	134068396	134096192	6	21743	NM_016201		NM_016201	1495	0	AMOTL2
2_19943_lociStitched	chr3	51702767	51727510	2	24006	NM_001129884		NM_001129884	1496	0	TEX264
3_29215_lociStitched	chr9	129087055	129112513	3	20777	NM_033446,NM_001011703		NM_033446	1497	0	FAM125B
5_18564_lociStitched	chr22	25420361	25458470	5	22770	NM_001145206		NM_001145206	1498	0	KIAA1671
4_24833_lociStitched	chr6	138328153	138365817	4	22796			NM_022121	1499	0	PERP
3_15782_lociStitched	chr2	133172505	133200552	3	17438	NM_001508		NM_001508	1500	0	GPR39
3_21470_lociStitched	chr4	13891385	13926922	3	21439			NR_033931	1501	0	LOC152742
3_12868_lociStitched	chr18	22862435	22881200	3	15141	NM_015461		NM_015461	1502	0	ZNF521
1_27532_lociStitched	chr8	123995282	124011339	1	16058		NM_001134671	NM_001134671	1503	0	DERL1
3_29343_lociStitched	chr9	131442870	131467480	3	15303	NM_001122821,NM_013355,NM_003011	NM_032799,NM_052844	NM_003011	1504	0	SET
6_19415_lociStitched	chr3	9934142	9947477	6	7050	NM_153483,NM_153480,NM_032492	NM_015513,NM_001031717,NM_001142547,NM_022094,NM_032732,NM_207351,NM_001193380	NM_153483	1505	0	IL17RE
4_3111_lociStitched	chr1	235241968	235272627	4	19737		NR_002956,NM_014765	NR_002956	1506	0	SNORA14B
23828	chr6	31500893	31513700	23828	12808	NR_003140,NR_003065,NM_138282,NM_080598	NM_001166538,NM_205838,NM_004640,NM_001011700,NM_001144962,NM_001159740,NM_000594,NM_001144961,NM_001145466,NM_205837,NM_000595,NM_002341,NM_130463,NM_005931	NR_003065	1507	0	SNORD84
3_25685_lociStitched	chr7	56016969	56039446	3	16635	NM_015969,NM_001483	NM_182633	NM_001483	1508	0	GBAS
4_5793_lociStitched	chr11	60825346	60850937	4	17356		NM_014207	NM_014207	1509	0	CD5
5_7255_lociStitched	chr12	53336513	53370268	5	16140	NM_199187,NM_000224	NM_002273,NM_001417	NM_000224	1510	0	KRT18
8236	chr12	123418558	123438093	8236	19536	NM_019624,NM_203444	NM_024667,NM_024623,NM_001002251	NM_019624	1511	0	ABCB9
2_14689_lociStitched	chr2	54596549	54619664	2	18478		NM_001100396	NM_001100396	1512	0	C2orf73
3_2910_lociStitched	chr1	223401173	223434044	3	18095	NM_017982,NM_001037175		NM_003268	1513	0	TLR5
1_15293_lociStitched	chr2	99217930	99228674	1	10745	NM_014044,NM_001008215		NM_001008215	1514	0	C2orf64
3_20546_lociStitched	chr3	128946463	128976028	3	18710	NM_016128	NM_001006109,NM_001127192,NM_020187	NM_016128	1515	0	COPG
3_21453_lociStitched	chr4	11611221	11639479	3	26172			NM_005114	1516	0	HS3ST1
1_28723_lociStitched	chr9	97133543	97146234	1	12692	NM_032558	NR_033937,NM_017561	NM_032558	1517	0	HIATL1
2_5466_lociStitched	chr11	27475127	27494892	2	16903	NM_018490	NR_002832,NM_018362	NM_018490	1518	0	LGR4
1_18406_lociStitched	chr21	46419901	46441086	1	21186	NR_024089	NR_033840	NR_024089	1519	0	NCRNA00162
4_26116_lociStitched	chr7	101565727	101590352	4	19804	NM_181552		NM_181552	1520	0	CUX1
2_26823_lociStitched	chr8	67571400	67594415	2	15087	NM_019607,NM_025054	NM_001080416,NM_001033578	NM_025054	1521	0	VCPIP1
4_701_lociStitched	chr1	24943152	24973510	4	17779	NM_005839		NM_005839	1522	0	SRRM1
2_19275_lociStitched	chr22	46918953	46938857	2	19471	NM_014246		NM_014246	1523	0	CELSR1
3_20296_lociStitched	chr3	100238378	100257648	3	18499	NM_018004		NM_018004	1524	0	TMEM45A
4_2447_lociStitched	chr1	178971125	178997490	4	17392	NM_014864		NM_014864	1525	0	FAM20B
1_18729_lociStitched	chr22	32435170	32453095	1	17926	NM_000343	NR_033411	NM_000343	1526	0	SLC5A1
2_22427_lociStitched	chr5	3589849	3607038	2	16732	NM_024337		NM_024337	1527	0	IRX1
4_15366_lociStitched	chr2	102416937	102448836	4	16039	NM_145687		NM_145687	1528	0	MAP4K4
1_8948_lociStitched	chr13	99215560	99231260	1	15701	NM_001032296	NM_003576	NM_001032296	1529	0	STK24
19952	chr3	52062158	52080411	19952	18254		NR_027331,NM_001947,NM_000992,NM_000666	NM_001947	1530	0	DUSP7
3_13807_lociStitched	chr19	46113240	46144375	3	15498	NR_034098,NM_001193269,NR_029886	NM_005282,NM_012155	NR_029886	1531	0	MIR330
4_9372_lociStitched	chr14	68826289	68848060	4	17670	NM_133509,NM_002877,NM_133510		NM_004926	1532	0	ZFP36L1
2_25310_lociStitched	chr7	22468024	22487975	2	14940	NM_001164460,NM_207342		NM_001164460	1533	0	MGC87042
1_15463_lociStitched	chr2	109820991	109835773	1	14783	NM_001099289		NR_036223	1534	0	MIR4265
1_12759_lociStitched	chr18	12304009	12323177	1	19169	NM_032525	NM_001279,NR_036468	NM_032525	1535	0	TUBB6
2_26800_lociStitched	chr8	67362627	67385333	2	22559	NM_144650	NM_015169,NM_152765	NM_144650	1536	0	ADHFE1
1_19111_lociStitched	chr22	42463911	42478526	1	14616	NM_001002034,NM_033318,NM_000262	NR_034118,NM_000106,NM_002490	NM_001002034	1537	0	FAM109B
3_69_lociStitched	chr1	2320081	2342290	3	16954	NM_024848,NM_007033,NM_002617	NR_024489	NM_007033	1538	0	RER1
4_17825_lociStitched	chr20	55818086	55843433	4	16326	NM_001719		NM_001719	1539	0	BMP7
5_14918_lociStitched	chr2	65610519	65625463	5	13429	NM_181784	NM_001128210	NM_001128210	1540	0	SPRED2
5_26964_lociStitched	chr8	87004848	87019623	5	6650			NM_033126	1541	0	PSKH2
2_27562_lociStitched	chr8	124778383	124798743	2	20245	NM_144963		NM_144963	1542	0	FAM91A1
3_15214_lociStitched	chr2	96344698	96378366	3	17929			NM_016044	1543	0	FAHD2A
1_28271_lociStitched	chr9	34950604	34965276	1	14673	NM_015297	NM_001135004,NM_001135005	NM_015297	1544	0	KIAA1045
1_6264_lociStitched	chr11	70044952	70060471	1	15520	NM_003824		NM_003824	1545	0	FADD
1_15121_lociStitched	chr2	86213993	86229852	1	15860		NR_026984	NR_026984	1546	0	LOC90784
16294	chr2	198356101	198369677	16294	13577	NM_199440,NM_002157,NM_002156	NM_001100819,NM_025147,NM_199482	NM_002156	1547	0	HSPD1
5_10815_lociStitched	chr16	9188558	9219912	5	18688			NM_014316	1548	0	CARHSP1
1_8508_lociStitched	chr13	31187525	31201291	1	13767	NM_005800		NM_005800	1549	0	USPL1
3_9422_lociStitched	chr14	70108563	70129426	3	15362	NM_014734		NM_014734	1550	0	KIAA0247
3_15155_lociStitched	chr2	87870342	87884439	3	7268			NR_024204	1551	0	NCRNA00152
2_8640_lociStitched	chr13	41626247	41642040	2	15724	NM_007187	NM_172373	NM_007187	1552	0	WBP4
2_12160_lociStitched	chr17	57779092	57801357	2	17064	NM_016077,NM_030938		NM_030938	1553	0	TMEM49
18968	chr22	38889748	38905903	18968	16156	NM_001098504	NM_152868,NM_004981,NM_006855,NM_001098505	NM_001098504	1554	0	DDX17
2_19354_lociStitched	chr3	4774447	4797201	2	19958	NM_001168272,NR_004428		NR_004428	1555	0	EGOT
9_15231_lociStitched	chr2	97070554	97097922	9	8905			NM_015341	1556	0	NCAPH
1_14255_lociStitched	chr2	25737162	25755940	1	18779	NM_183360		NM_183360	1557	0	DTNB
1_24184_lociStitched	chr6	43591394	43611159	1	19766	NM_014628,NM_019096,NM_001003690	NM_020750,NM_001193341,NM_006502,NM_001193343	NM_014628	1558	0	MAD2L1BP
1_12463_lociStitched	chr17	76832761	76844089	1	11329	NM_025090		NM_025090	1559	0	USP36
3_25783_lociStitched	chr7	73400028	73420897	3	11097		NM_000501	NM_000501	1560	0	ELN
3_1213_lociStitched	chr1	44392947	44416398	3	18454	NM_174964,NM_014652,NM_057091	NM_003780,NM_001039589,NM_001005417,NM_001039457,NM_001136215,NM_152499	NM_057091	1561	0	ARTN
2_28282_lociStitched	chr9	35508088	35524562	2	15820	NM_014806	NM_001135999,NM_001099951	NM_001135999	1562	0	RUSC2
5_19668_lociStitched	chr3	37636100	37667618	5	16076	NM_002207		NM_002207	1563	0	ITGA9
2_15230_lociStitched	chr2	96985995	97006532	2	18408	NM_001008949,NM_178495,NM_001163524,NM_015341,NM_001163523	NM_014014	NM_001163524	1564	0	ITPRIPL1
2_4530_lociStitched	chr10	115781810	115806351	2	18247	NM_000684		NM_000684	1565	0	ADRB1
5_22153_lociStitched	chr4	154123122	154151097	5	16049	NM_001130067,NM_015271		NM_015271	1566	0	TRIM2
3_25668_lociStitched	chr7	55117669	55145405	3	20490	NM_201283,NM_005228,NM_201282,NM_201284		NM_201283	1567	0	EGFR
1_26880_lociStitched	chr8	75731130	75749867	1	18738	NM_015886		NM_015886	1568	0	PI15
5_27727_lociStitched	chr8	129177341	129191553	5	10332		NR_031613	NR_031613	1569	0	MIR1208
4_12636_lociStitched	chr18	3444785	3459584	4	5673	NM_003244,NM_173210,NM_174886,NM_173211,NM_173208,NM_173209,NM_173207	NM_170695	NM_173210	1570	0	TGIF1
1_8526_lociStitched	chr13	31609429	31627990	1	18562			NM_152325	1571	0	C13orf26
2_254_lociStitched	chr1	9289326	9309667	2	20047	NM_004285	NM_025106	NM_004285	1572	0	H6PD
2_16536_lociStitched	chr2	219427108	219451201	2	17853	NM_020935,NM_005444	NM_032726	NM_005444	1573	0	RQCD1
3_14948_lociStitched	chr2	70119011	70144305	3	18909	NM_006857	NM_152792	NM_006857	1574	0	SNRNP27
3_15509_lociStitched	chr2	112123489	112137518	3	7215	NR_015395		NR_015395	1575	0	LOC541471
3_16742_lociStitched	chr2	232564332	232582612	3	14499	NR_036052,NM_001099285		NM_001099285	1576	0	PTMA
2_3524_lociStitched	chr10	11862702	11881985	2	18239	NM_153256		NM_153256	1577	0	C10orf47
3_2841_lociStitched	chr1	214597432	214624083	3	18460	NM_005401		NM_005401	1578	0	PTPN14
2_15712_lociStitched	chr2	128030821	128054979	2	16193	NM_000122	NM_006609	NM_000122	1579	0	ERCC3
4_3176_lociStitched	chr1	243414920	243452318	4	24376	NM_006642,NM_001042405	NM_001042404	NM_006642	1580	0	SDCCAG8
2_23624_lociStitched	chr6	21497714	21515571	2	17766			NM_003107	1581	0	SOX4
2_18711_lociStitched	chr22	31881657	31900980	2	16173	NM_014775,NM_001164501,NM_019843	NM_001007467,NM_001164502	NM_014775	1582	0	SFI1
23956	chr6	35165575	35172284	23956	6710		NM_152753	NM_152753	1583	0	SCUBE3
2_14979_lociStitched	chr2	71111701	71131184	2	16093	NM_012476	NM_001692	NM_012476	1584	0	VAX2
2_21655_lociStitched	chr4	26318233	26346899	2	18778	NM_203283,NM_015874	NM_005349	NM_015874	1585	0	RBPJ
4_4209_lociStitched	chr10	80986610	81008917	4	17270	NM_020338		NM_005729	1586	0	PPIF
1_16318_lociStitched	chr2	201721753	201733749	1	11997	NM_004071,NM_001162407	NM_001142356,NM_001136039,NM_014670,NM_032472,NM_021824	NM_001162407	1587	0	CLK1
3_28529_lociStitched	chr9	79071408	79106802	3	18111	NM_001097635,NM_001490	NM_001097636,NM_001097633	NM_001097635	1588	0	GCNT1
2_7893_lociStitched	chr12	106621215	106644078	2	16485	NM_006825		NM_006825	1589	0	CKAP4
1_9057_lociStitched	chr13	111557695	111573403	1	15709	NM_017664	NR_027701	NM_017664	1590	0	ANKRD10
[truncated: 13,901 more rows]

## Sheet: COH70_H3K27ac_unionpeaks_AllEnh
REGION_ID	CHROM	START	STOP	NUM_LOCI	CONSTITUENT_SIZE	OVERLAP_GENES	PROXIMAL_GENES	CLOSEST_GENE	enhancerRank	isSuper	XXX
[truncated: 10,108 more rows]

[truncated: 1 more sheets: COH64_H3K27ac_unionpeaks_AllEnh]
