# Supplementary material for: NSMCE2, a novel super-enhancer-regulated gene, is linked to poor prognosis and therapy resistance in breast cancer
Source: BMC Cancer. 2022 Oct 12;22:1056. doi: 10.1186/s12885-022-10157-7 (PMC9555101; doi:10.1186/s12885-022-10157-7)
Supplement: Supplementary file 6 — Additional file 6. [file 12885_2022_10157_MOESM6_ESM.xlsx]

## Sheet: Hoja1
Gene expression level for SE-associated genes in breast sample types and their correlation to prognosis.
Official symbol	Official full name	Chromosome	Association with OS	P-value Kaplan-Meier plot OS	Expression in GTEX	Expression in Normal TCGA	Expression in Tumor TCGA
SNORA14B	small nucleolar RNA, H/ACA box 14B	1		NA	-	-	-
PKP1	plakophilin 1	1		ns	10.7	11.3	8.43
MACF1	microtubule actin crosslinking factor 1	1		ns	13.3	13.9	13.3
PHLDA3	pleckstrin homology like domain family A member 3	1		ns	11.7	11	10.5
CAPN2	calpain 2	1		ns	13.6	13.2	13.1
ATP2B4	ATPase plasma membrane Ca2+ transporting 4	1		ns	12.6	13.2	12.3
MIR4435-2HG	MIR4435-2 host gene	2		ns	9.02	8.7	9.56
CYTOR	cytoskeleton regulator RNA	2		ns	-	-	-
CFLAR	CASP8 and FADD like apoptosis regulator	2		ns	13.3	12.7	11.6
NDST1	N-deacetylase and N-sulfotransferase 1	5		ns	12.2	13.2	12.5
LINC02532	long intergenic non-protein coding RNA 2532	6		NA	-	-	-
NSMCE2	NSE2 (MMS21) homolog, SMC5-SMC6 complex SUMO ligase	8	Bad prognosis	0.003558	9.14	8.91	9.59
VXN	vexin	8		ns	5.81	7.15	4.8
TRPS1	transcriptional repressor GATA binding 1	8		ns	13	12.1	13.8
EIF3H	eukaryotic translation initiation factor 3 subunit H	8	Bad prognosis	0.01526	13.1	12.6	13.4
MAL2	mal, T cell differentiation protein 2	8	Bad prognosis	0.00197	11.9	9.75	13.1
YWHAZ	tyrosine 3-monooxygenase/tryptophan 5-monooxygenase activation protein zeta	8		ns	14.6	13.8	15.2
AGO2	argonaute RISC catalytic component 2	8		ns	11.2	11.3	10.9
KLF6	Kruppel like factor 6	10		ns	13.9	13.8	12.4
CUEDC1	CUE domain containing 1	17		ns	10.1	10.6	10.7
LINC00673	long intergenic non-protein coding RNA 673	17		NA	-	-	-
ANKRD12	ankyrin repeat domain 12	18		ns	11.3	11.5	10.9
DLGAP1-AS1	DLGAP1 antisense RNA 1	18	Good prognosis	0.004122	7.41	7.14	7.49
BCAS4	breast carcinoma amplified sequence 4	20		ns	7.69	8.07	9.72
ATP9A	ATPase phospholipid transporting 9A (putative)	20		ns	11.4	12.6	12.1
SUMO1P1	SUMO1 pseudogene 1	20		ns	-	-	-
Table S1. Table showing official symbol, full name, chromosome location, association of high gene expression with OS observed in Kaplan Meier plots, p-values of Kaplan Meier plot, and gene expression levels in healthy tissue samples (GTEX), normal adjacent tissue (TCGA normal), and primary breast tumors (TCGA) of candidate SE-associated genes. Highest expression level for each gene across sample …
