# Supplementary material for: NSMCE2, a novel super-enhancer-regulated gene, is linked to poor prognosis and therapy resistance in breast cancer
Source: BMC Cancer. 2022 Oct 12;22:1056. doi: 10.1186/s12885-022-10157-7 (PMC9555101; doi:10.1186/s12885-022-10157-7)
Supplement: Supplementary file 7 — Additional file 7. [file 12885_2022_10157_MOESM7_ESM.xlsx]

## Sheet: Hoja1
Association between high NSMCE2 or MAL2 expression levels and survival in different cancer types.
Cancer Type	P-value NSMCE2	P-value MAL2
Breast Invasive Carcinoma	0.0036	0.002
Pancreatic Ductal Adenocarcinoma	0.0447	0.0011
Uveal Melanoma	0.0058	0.0219
Kidney Papillary Cell Carcinoma	0.0013	ns
Lung Adenocarcinoma	0.0301	ns
Sarcoma	0.0378	ns
Brain Lower Grade Glioma	0.0207	ns
Thymoma	ns	0.0455
Uterine Corpus Endometrial Carcinoma	ns	0.0121
Bladder Urothelial Carcinoma	ns	0.0421*
Head and Neck Squamous Cell Carcinoma	ns	0.033*
Cervical & Endocervical Cancer	ns	ns
Acute Myeloid Leukemia	ns	na
Adrenocortical Cancer	ns	ns
Colon Adenocarcinoma	ns	ns
Esophageal Carcinoma	ns	ns
Kidney Clear Cell Carcinoma	ns	ns
Liver Hepatocellular Carcinoma	ns	ns
Lung Squamous Cell Carcinoma	ns	ns
Ovarian Serous Cystadenocarcinoma	ns	ns
Prostate Adenocarcinoma	ns	ns
Rectum Adenocarcinoma	ns	ns
Skin Cutaneous Melanoma	ns	ns
Stomach Adenocarcinoma	ns	ns
Testicular Germ Cell Tumor	ns	ns
Thyroid Carcinoma	ns	ns
Uterine Carcinosarcoma	ns	ns
Table S2. p-values correspond to Log-rank test for Kaplan-Meier plots for overall survival probability over time based on NMSCE2 and MAL2 RNA-seq expression on TCGA Pan-Cancer data. Values in bold denote high gene expression associates with shorter survival, * values denote high gene expression associates with longer survival. ns = non-significant, na = non-available.
